# Supplementary material for: Metabolic Responses to Carbohydrate Ingestion during Exercise: Associations between Carbohydrate Dose and Endurance Performance
Source: Nutrients. 2018 Jan 3;10(1):37. doi: 10.3390/nu10010037 (PMC5793265; doi:10.3390/nu10010037)
Supplement: Supplementary File 1 [file nutrients-10-00037-s001.zip]

Archive with 10 entries (10 files):
- 662h2 raw data.xlsx
- Blood variables.xlsx
- Exogenous carbohydrate oxidation.xlsx
- Glucose Ra Rd.xlsx
- Heart rate.xlsx
- Liver glucose contribution fig 3B.xlsx
- Participant physiological assessment.xlsx
- RPE.xlsx
- Stepwise regression variables.xlsx
- Whole body oxidation.xlsx
