# Supplementary material for: Metabolic Responses to Carbohydrate Ingestion during Exercise: Associations between Carbohydrate Dose and Endurance Performance
Source: Nutrients. 2018 Jan 3;10(1):37. doi: 10.3390/nu10010037 (PMC5793265; doi:10.3390/nu10010037)
Supplement: Supplementary File 1 [file nutrients-10-00037-s001.zip › 662h2 raw data.xlsx]

## Sheet: Sheet1
P	Trial	Treatment	Time	Polynomial Line fit tracer:tracee ratio	Mol percent excess (MPE)	Polynomial line fit glucose	6,62H2 glucose infusion rate	Infusion rate
				(M2/M0)	TTR/(1-TTR)	(mmol/L)	(µmol.kg.min)	(mg.kg.min)
1	1	1	-30	0.0145257	0.0143177	5.05643	0.322421	0.0586807
1	1	1	0	0.0177179	0.0174095	5.25876	0.322421	0.0586807
1	1	1	15	0.0194006	0.0190314	5.39297	0.644843	0.117361
1	1	1	30	0.019875	0.0194877	5.45503	0.644843	0.117361
1	1	1	45	0.0194423	0.0190715	5.44093	0.644843	0.117361
1	1	1	60	0.0184039	0.0180713	5.34664	0.644843	0.117361
1	1	1	75	0.0170608	0.0167746	5.16815	0.644843	0.117361
1	1	1	90	0.0157143	0.0154712	4.90142	0.644843	0.117361
1	1	1	105	0.0146657	0.0144538	4.54245	0.644843	0.117361
1	1	1	120	0.0142162	0.014017	4.0872	0.644843	0.117361
2	2	1	-30	0.0164227	0.0161574	5.29364	0.329537	0.0599757
2	2	1	0	0.0190786	0.0187214	5.26485	0.329537	0.0599757
2	2	1	15	0.0209261	0.0204972	5.30576	0.659074	0.119951
2	2	1	30	0.0220567	0.0215807	5.38682	0.659074	0.119951
2	2	1	45	0.0225618	0.022064	5.47848	0.659074	0.119951
2	2	1	60	0.022533	0.0220365	5.55121	0.659074	0.119951
2	2	1	75	0.0220618	0.0215856	5.57545	0.659074	0.119951
2	2	1	90	0.0212396	0.0207979	5.52167	0.659074	0.119951
2	2	1	105	0.0201579	0.0197596	5.3603	0.659074	0.119951
2	2	1	120	0.0189083	0.0185574	5.06182	0.659074	0.119951
3	3	1	-30	0.0136216	0.0134385	4.76448	0.327477	0.0596009
3	3	1	0	0.0169559	0.0166732	5.18704	0.327477	0.0596009
3	3	1	15	0.0190295	0.0186742	5.53821	0.654955	0.119202
3	3	1	30	0.0200384	0.0196447	5.6558	0.654955	0.119202
3	3	1	45	0.0201783	0.0197792	5.60417	0.654955	0.119202
3	3	1	60	0.0196452	0.0192667	5.44765	0.654955	0.119202
3	3	1	75	0.018635	0.0182941	5.25056	0.654955	0.119202
3	3	1	90	0.0173435	0.0170478	5.07725	0.654955	0.119202
3	3	1	105	0.0159667	0.0157158	4.99205	0.654955	0.119202
3	3	1	120	0.0147005	0.0144875	5.0593	0.654955	0.119202
4	4	1	-30	0.0134979	0.0133182	4.89301	0.332696	0.0605507
4	4	1	0	0.0168955	0.0166148	4.77354	0.332696	0.0605507
4	4	1	15	0.0191119	0.0187534	4.73992	0.665393	0.121101
4	4	1	30	0.020371	0.0199643	4.76544	0.665393	0.121101
4	4	1	45	0.0208969	0.0204691	4.82343	0.665393	0.121101
4	4	1	60	0.0209135	0.0204851	4.88718	0.665393	0.121101
4	4	1	75	0.0206449	0.0202273	4.93001	0.665393	0.121101
4	4	1	90	0.020315	0.0199105	4.92523	0.665393	0.121101
4	4	1	105	0.0201479	0.0197499	4.84615	0.665393	0.121101
4	4	1	120	0.0203674	0.0199608	4.66608	0.665393	0.121101
5	2	1	-30	0.0166389	0.0163666	4.94664	0.321143	0.0584479
5	2	1	0	0.0191644	0.0188041	4.83324	0.321143	0.0584479
5	2	1	15	0.0210148	0.0205823	4.78295	0.642285	0.116896
5	2	1	30	0.0222377	0.021754	4.77893	0.642285	0.116896
5	2	1	45	0.022881	0.0223692	4.80434	0.642285	0.116896
5	2	1	60	0.0229923	0.0224755	4.84233	0.642285	0.116896
5	2	1	75	0.0226194	0.0221191	4.87607	0.642285	0.116896
5	2	1	90	0.02181	0.0213445	4.88872	0.642285	0.116896
5	2	1	105	0.0206119	0.0201956	4.86343	0.642285	0.116896
5	2	1	120	0.0190728	0.0187159	4.78336	0.642285	0.116896
6	1	1	-30	0.0150048	0.014783	4.96629	0.322421	0.0586807
6	1	1	0	0.0154928	0.0152564	4.84427	0.322421	0.0586807
6	1	1	15	0.0153687	0.0151361	4.7646	0.644843	0.117361
6	1	1	30	0.0147763	0.0145611	4.70633	0.644843	0.117361
6	1	1	45	0.0138591	0.0136697	4.64846	0.644843	0.117361
6	1	1	60	0.0127609	0.0126001	4.57002	0.644843	0.117361
6	1	1	75	0.0116252	0.0114916	4.45003	0.644843	0.117361
6	1	1	90	0.0105958	0.0104847	4.26752	0.644843	0.117361
6	1	1	105	0.00981621	0.00972078	4.00149	0.644843	0.117361
6	1	1	120	0.0094302	0.0093421	3.63098	0.644843	0.117361
7	3	1	-30	0.00932506	0.00923891	4.97573	0.327477	0.0596009
7	3	1	0	0.0127159	0.0125562	5.129	0.327477	0.0596009
7	3	1	15	0.0150006	0.014779	5.18552	0.654955	0.119202
7	3	1	30	0.0163051	0.0160435	5.16105	0.654955	0.119202
7	3	1	45	0.0167552	0.0164791	5.07131	0.654955	0.119202
7	3	1	60	0.0164766	0.0162095	4.93203	0.654955	0.119202
7	3	1	75	0.0155952	0.0153557	4.75895	0.654955	0.119202
7	3	1	90	0.0142369	0.014037	4.56781	0.654955	0.119202
7	3	1	105	0.0125273	0.0123723	4.37434	0.654955	0.119202
7	3	1	120	0.0105925	0.0104814	4.19427	0.654955	0.119202
9	1	1	-30	0.0131292	0.0129591	5.23462	0.322421	0.0586807
9	1	1	0	0.0145747	0.0143653	5.25816	0.322421	0.0586807
9	1	1	15	0.0152044	0.0149767	5.27873	0.644843	0.117361
9	1	1	30	0.0151927	0.0149653	5.28776	0.644843	0.117361
9	1	1	45	0.0147137	0.0145003	5.27669	0.644843	0.117361
9	1	1	60	0.0139418	0.0137501	5.23695	0.644843	0.117361
9	1	1	75	0.0130512	0.012883	5.15997	0.644843	0.117361
9	1	1	90	0.0122162	0.0120688	5.03718	0.644843	0.117361
9	1	1	105	0.0116112	0.0114779	4.86002	0.644843	0.117361
9	1	1	120	0.0114104	0.0112817	4.61993	0.644843	0.117361
10	3	1	-30	0.0140755	0.0138801	5.04182	0.327477	0.0596009
10	3	1	0	0.0161989	0.0159407	4.70242	0.327477	0.0596009
10	3	1	15	0.0170721	0.0167855	4.49712	0.654955	0.119202
10	3	1	30	0.0169901	0.0167063	4.38955	0.654955	0.119202
10	3	1	45	0.016248	0.0159882	4.34333	0.654955	0.119202
10	3	1	60	0.0151408	0.014915	4.32212	0.654955	0.119202
10	3	1	75	0.0139636	0.0137713	4.28955	0.654955	0.119202
10	3	1	90	0.0130114	0.0128442	4.20924	0.654955	0.119202
10	3	1	105	0.0125792	0.0124229	4.04485	0.654955	0.119202
10	3	1	120	0.0129621	0.0127962	3.76	0.654955	0.119202
11	2	1	-30	0.0173804	0.0170835	5.63091	0.329537	0.0599757
11	2	1	0	0.019248	0.0188845	5.44455	0.329537	0.0599757
11	2	1	15	0.0198411	0.0194551	5.30818	0.659074	0.119951
11	2	1	30	0.0194521	0.0190809	5.20742	0.659074	0.119951
11	2	1	45	0.0183736	0.0180421	5.12788	0.659074	0.119951
11	2	1	60	0.0168982	0.0166174	5.05515	0.659074	0.119951
11	2	1	75	0.0153184	0.0150873	4.97485	0.659074	0.119951
11	2	1	90	0.0139267	0.0137354	4.87258	0.659074	0.119951
11	2	1	105	0.0130156	0.0128483	4.73394	0.659074	0.119951
11	2	1	120	0.0128776	0.0127139	4.54455	0.659074	0.119951
12	4	1	-30	0.0164033	0.0161385	5.53182	0.328317	0.0597536
12	4	1	0	0.017941	0.0176248	5.20606	0.328317	0.0597536
12	4	1	15	0.0185884	0.0182492	5.01288	0.656633	0.119507
12	4	1	30	0.0185343	0.0181971	4.90909	0.656633	0.119507
12	4	1	45	0.0179677	0.0176505	4.85152	0.656633	0.119507
12	4	1	60	0.0170774	0.0167906	4.79697	0.656633	0.119507
12	4	1	75	0.0160523	0.0157987	4.70227	0.656633	0.119507
12	4	1	90	0.0150814	0.0148573	4.52424	0.656633	0.119507
12	4	1	105	0.0143535	0.0141504	4.2197	0.656633	0.119507
12	4	1	120	0.0140576	0.0138627	3.74545	0.656633	0.119507
14	1	1	-30	0.0168791	0.0165989	4.83804	0.322421	0.0586807
14	1	1	0	0.0208522	0.0204263	5.0955	0.322421	0.0586807
14	1	1	15	0.02437	0.0237903	5.23845	0.644843	0.117361
14	1	1	30	0.0273141	0.0265878	5.28629	0.644843	0.117361
14	1	1	45	0.0295657	0.0287167	5.25844	0.644843	0.117361
14	1	1	60	0.0310066	0.0300741	5.17429	0.644843	0.117361
14	1	1	75	0.031518	0.030555	5.05325	0.644843	0.117361
14	1	1	90	0.0309815	0.0300505	4.91473	0.644843	0.117361
14	1	1	105	0.0292786	0.0284458	4.77814	0.644843	0.117361
14	1	1	120	0.0262908	0.0256173	4.66287	0.644843	0.117361
15	4	1	-30	0.0151809	0.0149538	4.35888	0.328317	0.0597536
15	4	1	0	0.016193	0.015935	4.71098	0.328317	0.0597536
15	4	1	15	0.01712	0.0168318	4.95836	0.656633	0.119507
15	4	1	30	0.0179236	0.017608	5.11308	0.656633	0.119507
15	4	1	45	0.0185654	0.018227	5.1872	0.656633	0.119507
15	4	1	60	0.0190072	0.0186527	5.1928	0.656633	0.119507
15	4	1	75	0.0192107	0.0188486	5.14192	0.656633	0.119507
15	4	1	90	0.0191375	0.0187782	5.04664	0.656633	0.119507
15	4	1	105	0.0187494	0.0184043	4.91902	0.656633	0.119507
15	4	1	120	0.0180081	0.0176895	4.77112	0.656633	0.119507
16	3	1	-30	0.0175271	0.0172252	5.21874	0.327477	0.0596009
16	3	1	0	0.0169522	0.0166696	4.90709	0.327477	0.0596009
16	3	1	15	0.0164909	0.0162234	4.65575	0.654955	0.119202
16	3	1	30	0.0160774	0.015823	4.4621	0.654955	0.119202
16	3	1	45	0.015646	0.015405	4.32352	0.654955	0.119202
16	3	1	60	0.0151308	0.0149053	4.23739	0.654955	0.119202
16	3	1	75	0.0144663	0.01426	4.20108	0.654955	0.119202
16	3	1	90	0.0135865	0.0134043	4.21198	0.654955	0.119202
16	3	1	105	0.0124257	0.0122732	4.26746	0.654955	0.119202
16	3	1	120	0.0109182	0.0108003	4.3649	0.654955	0.119202
17	4	1	-30	0.011275	0.0111493	5.37825	0.328317	0.0597536
17	4	1	0	0.0167854	0.0165083	5.55634	0.328317	0.0597536
17	4	1	15	0.0199907	0.0195989	5.70797	0.656633	0.119507
17	4	1	30	0.021257	0.0208146	5.81852	0.656633	0.119507
17	4	1	45	0.0209506	0.0205207	5.87336	0.656633	0.119507
17	4	1	60	0.0194377	0.0190671	5.85786	0.656633	0.119507
17	4	1	75	0.0170844	0.0167974	5.75739	0.656633	0.119507
17	4	1	90	0.014257	0.0140566	5.55733	0.656633	0.119507
17	4	1	105	0.0113216	0.0111948	5.24305	0.656633	0.119507
17	4	1	120	0.00864444	0.00857036	4.79993	0.656633	0.119507
18	2	1	-30	0.0167584	0.0164822	4.97902	0.328317	0.0597536
18	2	1	0	0.0174424	0.0171434	5.21911	0.328317	0.0597536
18	2	1	15	0.0172151	0.0169237	5.41672	0.656633	0.119507
18	2	1	30	0.0163313	0.0160689	5.5683	0.656633	0.119507
18	2	1	45	0.015046	0.014823	5.67028	0.656633	0.119507
18	2	1	60	0.013614	0.0134311	5.71911	0.656633	0.119507
18	2	1	75	0.0122901	0.0121409	5.71125	0.656633	0.119507
18	2	1	90	0.0113292	0.0112023	5.64312	0.656633	0.119507
18	2	1	105	0.0109862	0.0108668	5.51119	0.656633	0.119507
18	2	1	120	0.011516	0.0113849	5.31189	0.656633	0.119507
19	3	1	-30	0.0154243	0.01519	5.14315	0.327477	0.0596009
19	3	1	0	0.0179684	0.0176513	5.26168	0.327477	0.0596009
19	3	1	15	0.019304	0.0189385	5.37601	0.654955	0.119202
19	3	1	30	0.0196819	0.019302	5.47491	0.654955	0.119202
19	3	1	45	0.0193527	0.0189853	5.54711	0.654955	0.119202
19	3	1	60	0.0185673	0.0182288	5.58138	0.654955	0.119202
19	3	1	75	0.0175763	0.0172727	5.56646	0.654955	0.119202
19	3	1	90	0.0166305	0.0163585	5.49111	0.654955	0.119202
19	3	1	105	0.0159807	0.0157293	5.34408	0.654955	0.119202
19	3	1	120	0.0158775	0.0156294	5.11413	0.654955	0.119202
20	1	1	-30	0.0193104	0.0189446	4.57196	0.322421	0.0586807
20	1	1	0	0.0212012	0.020761	4.60541	0.322421	0.0586807
20	1	1	15	0.022311	0.021824	4.62155	0.644843	0.117361
20	1	1	30	0.0227558	0.0222495	4.61159	0.644843	0.117361
20	1	1	45	0.0226516	0.0221499	4.56671	0.644843	0.117361
20	1	1	60	0.0221144	0.021636	4.47814	0.644843	0.117361
20	1	1	75	0.0212603	0.0208177	4.33705	0.644843	0.117361
20	1	1	90	0.0202052	0.019805	4.13466	0.644843	0.117361
20	1	1	105	0.019065	0.0187084	3.86217	0.644843	0.117361
20	1	1	120	0.0179559	0.0176392	3.51077	0.644843	0.117361
1	1	2	-30	0.0156111	0.0153712	4.71147	0.654955	0.0596009
1	1	2	0	0.0174116	0.0171136	5.15065	0.654955	0.0596009
1	1	2	15	0.01814	0.0178168	5.32466	0.654955	0.119202
1	1	2	30	0.0180215	0.0177024	5.42478	0.654955	0.119202
1	1	2	45	0.0172809	0.0169874	5.46207	0.654955	0.119202
1	1	2	60	0.0161433	0.0158868	5.44762	0.654955	0.119202
1	1	2	75	0.0148336	0.0146168	5.39249	0.654955	0.119202
1	1	2	90	0.0135769	0.013395	5.30776	0.654955	0.119202
1	1	2	105	0.012598	0.0124413	5.2045	0.654955	0.119202
1	1	2	120	0.012122	0.0119768	5.09378	0.654955	0.119202
2	2	2	-30	0.0153857	0.0151525	4.29888	0.656633	0.0597536
2	2	2	0	0.0174728	0.0171728	4.83886	0.656633	0.0597536
2	2	2	15	0.0179856	0.0176678	5.17563	0.656633	0.119507
2	2	2	30	0.0173126	0.017018	5.34323	0.656633	0.119507
2	2	2	45	0.0158425	0.0155954	5.37569	0.656633	0.119507
2	2	2	60	0.013964	0.0137717	5.30704	0.656633	0.119507
2	2	2	75	0.0120657	0.0119219	5.17132	0.656633	0.119507
2	2	2	90	0.0105364	0.0104265	5.00255	0.656633	0.119507
2	2	2	105	0.00976462	0.0096702	4.83478	0.656633	0.119507
2	2	2	120	0.0101391	0.0100373	4.70203	0.656633	0.119507
3	3	2	-30	0.0142859	0.0140847	4.66804	0.656633	0.0597536
3	3	2	0	0.0175812	0.0172775	4.97096	0.656633	0.0597536
3	3	2	15	0.019365	0.0189971	5.10784	0.656633	0.119507
3	3	2	30	0.0199142	0.0195253	5.11781	0.656633	0.119507
3	3	2	45	0.0195059	0.0191327	5.03995	0.656633	0.119507
3	3	2	60	0.0184172	0.0180841	4.91338	0.656633	0.119507
3	3	2	75	0.0169251	0.0166434	4.77719	0.656633	0.119507
3	3	2	90	0.0153067	0.015076	4.67049	0.656633	0.119507
3	3	2	105	0.0138391	0.0136502	4.63238	0.656633	0.119507
3	3	2	120	0.0127994	0.0126376	4.70196	0.656633	0.119507
4	4	2	-30	0.0153627	0.0151302	5.19098	0.650392	0.0591857
4	4	2	0	0.0174763	0.0171761	5.28422	0.650392	0.0591857
4	4	2	15	0.0185412	0.0182037	5.32146	0.650392	0.118371
4	4	2	30	0.0187551	0.0184098	5.3161	0.650392	0.118371
4	4	2	45	0.0183156	0.0179862	5.28154	0.650392	0.118371
4	4	2	60	0.0174204	0.0171221	5.23119	0.650392	0.118371
4	4	2	75	0.0162671	0.0160067	5.17845	0.650392	0.118371
4	4	2	90	0.0150533	0.0148301	5.13672	0.650392	0.118371
4	4	2	105	0.0139767	0.0137841	5.11942	0.650392	0.118371
4	4	2	120	0.013235	0.0130621	5.13993	0.650392	0.118371
5	2	2	-30	0.0168921	0.0166115	4.60783	0.656481	0.0597398
5	2	2	0	0.0183317	0.0180017	4.60375	0.656481	0.0597398
5	2	2	15	0.0187757	0.0184297	4.61756	0.656481	0.11948
5	2	2	30	0.018477	0.0181418	4.63907	0.656481	0.11948
5	2	2	45	0.0176883	0.0173809	4.65807	0.656481	0.11948
5	2	2	60	0.0166627	0.0163896	4.66436	0.656481	0.11948
5	2	2	75	0.0156529	0.0154117	4.64775	0.656481	0.11948
5	2	2	90	0.0149119	0.0146928	4.59804	0.656481	0.11948
5	2	2	105	0.0146927	0.0144799	4.50503	0.656481	0.11948
5	2	2	120	0.0152479	0.0150189	4.35853	0.656481	0.11948
6	1	2	-30	0.0077248	0.00766558	5.3193	0.659074	0.0599757
6	1	2	0	0.00678971	0.00674392	5.27932	0.659074	0.0599757
6	1	2	15	0.0063577	0.00631753	5.28422	0.659074	0.119951
6	1	2	30	0.00631114	0.00627156	5.3098	0.659074	0.119951
6	1	2	45	0.00653246	0.00649006	5.33189	0.659074	0.119951
6	1	2	60	0.00690404	0.0068567	5.32629	0.659074	0.119951
6	1	2	75	0.00730829	0.00725527	5.26883	0.659074	0.119951
6	1	2	90	0.0076276	0.00756986	5.13533	0.659074	0.119951
6	1	2	105	0.00774439	0.00768487	4.90159	0.659074	0.119951
6	1	2	120	0.00754103	0.00748459	4.54343	0.659074	0.119951
7	3	2	-30	0.00990234	0.00980525	5.22434	0.644843	0.0586807
7	3	2	0	0.0132633	0.0130897	5.4628	0.644843	0.0586807
7	3	2	15	0.0149216	0.0147022	5.6026	0.644843	0.117361
7	3	2	30	0.0152304	0.0150019	5.65429	0.644843	0.117361
7	3	2	45	0.0145434	0.0143349	5.62841	0.644843	0.117361
7	3	2	60	0.0132138	0.0130415	5.53552	0.644843	0.117361
7	3	2	75	0.0115951	0.0114622	5.38617	0.644843	0.117361
7	3	2	90	0.0100407	0.00994087	5.19089	0.644843	0.117361
7	3	2	105	0.00890399	0.0088254	4.96023	0.644843	0.117361
7	3	2	120	0.0085384	0.00846612	4.70476	0.644843	0.117361
9	1	2	-30	0.0131292	0.0129591	5.23462	0.644843	0.0586807
9	1	2	0	0.0145747	0.0143653	5.25816	0.644843	0.0586807
9	1	2	15	0.0152044	0.0149767	5.27873	0.644843	0.117361
9	1	2	30	0.0151927	0.0149653	5.28776	0.644843	0.117361
9	1	2	45	0.0147137	0.0145003	5.27669	0.644843	0.117361
9	1	2	60	0.0139418	0.0137501	5.23695	0.644843	0.117361
9	1	2	75	0.0130512	0.012883	5.15997	0.644843	0.117361
9	1	2	90	0.0122162	0.0120688	5.03718	0.644843	0.117361
9	1	2	105	0.0116112	0.0114779	4.86002	0.644843	0.117361
9	1	2	120	0.0114104	0.0112817	4.61993	0.644843	0.117361
10	3	2	-30	0.0135656	0.013384	4.69378	0.656633	0.0597536
10	3	2	0	0.0143991	0.0141947	4.67268	0.656633	0.0597536
10	3	2	15	0.0143785	0.0141747	4.61003	0.656633	0.119507
10	3	2	30	0.0137389	0.0135527	4.51749	0.656633	0.119507
10	3	2	45	0.0127155	0.0125558	4.40671	0.656633	0.119507
10	3	2	60	0.0115433	0.0114116	4.28935	0.656633	0.119507
10	3	2	75	0.0104576	0.0103493	4.17705	0.656633	0.119507
10	3	2	90	0.00969336	0.0096003	4.08148	0.656633	0.119507
10	3	2	105	0.00948584	0.00939671	4.01429	0.656633	0.119507
10	3	2	120	0.0100702	0.00996976	3.98713	0.656633	0.119507
11	2	2	-30	0.0170588	0.0167727	5.4579	0.644843	0.0586807
11	2	2	0	0.0178279	0.0175156	5.68646	0.644843	0.0586807
11	2	2	15	0.0179941	0.017676	5.84432	0.644843	0.117361
11	2	2	30	0.0176582	0.0173518	5.9385	0.644843	0.117361
11	2	2	45	0.0169209	0.0166393	5.97597	0.644843	0.117361
11	2	2	60	0.0158827	0.0156344	5.96373	0.644843	0.117361
11	2	2	75	0.0146445	0.0144332	5.90878	0.644843	0.117361
11	2	2	90	0.0133069	0.0131321	5.8181	0.644843	0.117361
11	2	2	105	0.0119705	0.0118289	5.69869	0.644843	0.117361
11	2	2	120	0.010736	0.0106219	5.55755	0.644843	0.117361
12	4	2	-30	0.0151966	0.0149691	5.5628	0.659074	0.0599757
12	4	2	0	0.0167399	0.0164643	5.55755	0.659074	0.0599757
12	4	2	15	0.0171995	0.0169087	5.50009	0.659074	0.119951
12	4	2	30	0.0168342	0.0165555	5.41291	0.659074	0.119951
12	4	2	45	0.0159023	0.0156534	5.31851	0.659074	0.119951
12	4	2	60	0.0146624	0.0144505	5.23937	0.659074	0.119951
12	4	2	75	0.0133732	0.0131967	5.198	0.659074	0.119951
12	4	2	90	0.012293	0.0121437	5.21688	0.659074	0.119951
12	4	2	105	0.0116806	0.0115457	5.31851	0.659074	0.119951
12	4	2	120	0.0117944	0.0116569	5.52538	0.659074	0.119951
14	1	2	-30	0.0174584	0.0171588	4.77909	0.656633	0.0597536
14	1	2	0	0.0203007	0.0198968	5.28667	0.656633	0.0597536
14	1	2	15	0.0219752	0.0215027	5.50485	0.656633	0.119507
14	1	2	30	0.0226675	0.0221651	5.50409	0.656633	0.119507
14	1	2	45	0.0225632	0.0220653	5.35485	0.656633	0.119507
14	1	2	60	0.0218478	0.0213806	5.12758	0.656633	0.119507
14	1	2	75	0.0207068	0.0202868	4.89273	0.656633	0.119507
14	1	2	90	0.019326	0.0189596	4.72076	0.656633	0.119507
14	1	2	105	0.0178908	0.0175764	4.68212	0.656633	0.119507
14	1	2	120	0.0165869	0.0163162	4.84727	0.656633	0.119507
15	4	2	-30	0.0177801	0.0174695	4.66958	0.644843	0.0586807
15	4	2	0	0.0177725	0.0174622	5.1359	0.644843	0.0586807
15	4	2	15	0.0177657	0.0174556	5.44656	0.644843	0.117361
15	4	2	30	0.0177076	0.0173995	5.62418	0.644843	0.117361
15	4	2	45	0.0175462	0.0172436	5.69138	0.644843	0.117361
15	4	2	60	0.0172294	0.0169376	5.67075	0.644843	0.117361
15	4	2	75	0.0167053	0.0164308	5.58491	0.644843	0.117361
15	4	2	90	0.0159216	0.0156721	5.45647	0.644843	0.117361
15	4	2	105	0.0148265	0.0146099	5.30804	0.644843	0.117361
15	4	2	120	0.0133679	0.0131916	5.16224	0.644843	0.117361
16	3	2	-30	0.00856602	0.00849327	5.02548	0.659074	0.0599757
16	3	2	0	0.0119344	0.0117936	4.87542	0.659074	0.0599757
16	3	2	15	0.0130753	0.0129065	4.79422	0.659074	0.119951
16	3	2	30	0.0125306	0.0123755	4.75789	0.659074	0.119951
16	3	2	45	0.0108421	0.0107258	4.74242	0.659074	0.119951
16	3	2	60	0.00855153	0.00847902	4.72381	0.659074	0.119951
16	3	2	75	0.00620082	0.00616261	4.67805	0.659074	0.119951
16	3	2	90	0.00433174	0.00431305	4.58113	0.659074	0.119951
16	3	2	105	0.00348609	0.00347398	4.40906	0.659074	0.119951
16	3	2	120	0.0042057	0.00418808	4.13782	0.659074	0.119951
17	4	2	-30	0.0152943	0.0150639	5.41448	0.644843	0.0586807
17	4	2	0	0.0177587	0.0174488	5.81972	0.644843	0.0586807
17	4	2	15	0.0189773	0.0186239	6.06051	0.644843	0.117361
17	4	2	30	0.0192011	0.0188394	6.1583	0.644843	0.117361
17	4	2	45	0.0186811	0.0183385	6.13452	0.644843	0.117361
17	4	2	60	0.0176683	0.0173615	6.01063	0.644843	0.117361
17	4	2	75	0.0164137	0.0161486	5.80807	0.644843	0.117361
17	4	2	90	0.0151684	0.0149417	5.54828	0.644843	0.117361
17	4	2	105	0.0141833	0.0139849	5.2527	0.644843	0.117361
17	4	2	120	0.0137094	0.013524	4.9428	0.644843	0.117361
18	2	2	-30	0.0156859	0.0154437	4.81147	0.654955	0.0596009
18	2	2	0	0.0184244	0.0180911	5.35739	0.654955	0.0596009
18	2	2	15	0.02118	0.0207407	5.68408	0.654955	0.119202
18	2	2	30	0.0238688	0.0233123	5.83286	0.654955	0.119202
18	2	2	45	0.0264071	0.0257277	5.84503	0.654955	0.119202
18	2	2	60	0.0287112	0.0279098	5.76193	0.654955	0.119202
18	2	2	75	0.0306972	0.029783	5.62487	0.654955	0.119202
18	2	2	90	0.0322815	0.031272	5.47516	0.654955	0.119202
18	2	2	105	0.0333803	0.032302	5.35413	0.654955	0.119202
18	2	2	120	0.0339097	0.0327976	5.30308	0.654955	0.119202
19	3	2	-30	0.0167584	0.0164822	4.97902	0.659074	0.0599757
19	3	2	0	0.0174424	0.0171434	5.21911	0.659074	0.0599757
19	3	2	15	0.0172151	0.0169237	5.41672	0.659074	0.119951
19	3	2	30	0.0163313	0.0160689	5.5683	0.659074	0.119951
19	3	2	45	0.015046	0.014823	5.67028	0.659074	0.119951
19	3	2	60	0.013614	0.0134311	5.71911	0.659074	0.119951
19	3	2	75	0.0122901	0.0121409	5.71125	0.659074	0.119951
19	3	2	90	0.0113292	0.0112023	5.64312	0.659074	0.119951
19	3	2	105	0.0109862	0.0108668	5.51119	0.659074	0.119951
19	3	2	120	0.011516	0.0113849	5.31189	0.659074	0.119951
20	1	2	-30	0.0168758	0.0165957	4.39902	0.656633	0.0597536
20	1	2	0	0.0146492	0.0144377	4.26336	0.656633	0.0597536
20	1	2	15	0.0125761	0.0124199	4.16248	0.656633	0.119507
20	1	2	30	0.0107301	0.0106162	4.08754	0.656633	0.119507
20	1	2	45	0.00918495	0.00910135	4.02967	0.656633	0.119507
20	1	2	60	0.00801413	0.00795041	3.98002	0.656633	0.119507
20	1	2	75	0.00729128	0.0072385	3.92973	0.656633	0.119507
20	1	2	90	0.00709002	0.0070401	3.86994	0.656633	0.119507
20	1	2	105	0.00748394	0.00742835	3.79179	0.656633	0.119507
20	1	2	120	0.00854667	0.00847424	3.68643	0.656633	0.119507
1	1	3	-30	0.0153857	0.0151525	4.29888	0.656633	0.0597536
1	1	3	0	0.0174728	0.0171728	4.83886	0.656633	0.0597536
1	1	3	15	0.0179856	0.0176678	5.17563	0.656633	0.119507
1	1	3	30	0.0173126	0.017018	5.34323	0.656633	0.119507
1	1	3	45	0.0158425	0.0155954	5.37569	0.656633	0.119507
1	1	3	60	0.013964	0.0137717	5.30704	0.656633	0.119507
1	1	3	75	0.0120657	0.0119219	5.17132	0.656633	0.119507
1	1	3	90	0.0105364	0.0104265	5.00255	0.656633	0.119507
1	1	3	105	0.00976462	0.0096702	4.83478	0.656633	0.119507
1	1	3	120	0.0101391	0.0100373	4.70203	0.656633	0.119507
2	2	3	-30	0.017324	0.017029	4.79867	0.654955	0.0596009
2	2	3	0	0.0174677	0.0171678	6.4362	0.654955	0.0596009
2	2	3	15	0.0170941	0.0168068	7.29535	0.654955	0.119202
2	2	3	30	0.0163005	0.016039	7.53888	0.654955	0.119202
2	2	3	45	0.0151844	0.0149573	7.32956	0.654955	0.119202
2	2	3	60	0.0138431	0.0136541	6.83014	0.654955	0.119202
2	2	3	75	0.0123742	0.0122229	6.20339	0.654955	0.119202
2	2	3	90	0.0108749	0.0107579	5.61207	0.654955	0.119202
2	2	3	105	0.00944276	0.00935443	5.21895	0.654955	0.119202
2	2	3	120	0.00817509	0.0081088	5.18678	0.654955	0.119202
3	3	3	-30	0	0	4.53797	0.659074	0.0599757
3	3	3	0	0	0	5.18704	0.659074	0.0599757
3	3	3	15	0.0198125	0.0194276	5.53821	0.659074	0.119951
3	3	3	30	0.0201984	0.0197985	5.6558	0.659074	0.119951
3	3	3	45	0.01954	0.0191655	5.60417	0.659074	0.119951
3	3	3	60	0.0181656	0.0178415	5.44765	0.659074	0.119951
3	3	3	75	0.0164034	0.0161386	5.25056	0.659074	0.119951
3	3	3	90	0.0145816	0.014372	5.07725	0.659074	0.119951
3	3	3	105	0.0130284	0.0128608	4.99205	0.659074	0.119951
3	3	3	120	0.0120721	0.0119281	5.0593	0.659074	0.119951
4	4	3	-30	0.0166986	0.0164244	4.82741	0.665393	0.0605507
4	4	3	0	0.0174029	0.0171053	5.44874	0.665393	0.0605507
4	4	3	15	0.0173217	0.0170267	5.82322	0.665393	0.121101
4	4	3	30	0.0166708	0.0163974	5.99507	0.665393	0.121101
4	4	3	45	0.0156662	0.0154245	6.00853	0.665393	0.121101
4	4	3	60	0.0145239	0.0143159	5.90783	0.665393	0.121101
4	4	3	75	0.0134598	0.013281	5.7372	0.665393	0.121101
4	4	3	90	0.0126899	0.0125308	5.54087	0.665393	0.121101
4	4	3	105	0.0124301	0.0122775	5.36308	0.665393	0.121101
4	4	3	120	0.0128964	0.0127322	5.24804	0.665393	0.121101
5	2	3	-30	0.0169914	0.0167075	4.94664	0.66099	0.0601501
5	2	3	0	0.0170425	0.0167569	4.83324	0.66099	0.0601501
5	2	3	15	0.0164488	0.0161826	4.78295	0.66099	0.1203
5	2	3	30	0.0153976	0.0151641	4.77893	0.66099	0.1203
5	2	3	45	0.0140762	0.0138808	4.80434	0.66099	0.1203
5	2	3	60	0.0126721	0.0125135	4.84233	0.66099	0.1203
5	2	3	75	0.0113724	0.0112445	4.87607	0.66099	0.1203
5	2	3	90	0.0103646	0.0102583	4.88872	0.66099	0.1203
5	2	3	105	0.00983609	0.00974028	4.86343	0.66099	0.1203
5	2	3	120	0.00997411	0.00987561	4.78336	0.66099	0.1203
6	1	3	-30	0.0115791	0.0114466	5.1858	0.656633	0.0597536
6	1	3	0	0.0112947	0.0111686	5.27776	0.656633	0.0597536
6	1	3	15	0.0106941	0.0105809	5.30107	0.656633	0.119507
6	1	3	30	0.00988686	0.00979007	5.27427	0.656633	0.119507
6	1	3	45	0.0089827	0.00890273	5.21587	0.656633	0.119507
6	1	3	60	0.00809125	0.0080263	5.14443	0.656633	0.119507
6	1	3	75	0.00732214	0.00726892	5.07846	0.656633	0.119507
6	1	3	90	0.00678502	0.00673929	5.0365	0.656633	0.119507
6	1	3	105	0.00658953	0.00654639	5.03709	0.656633	0.119507
6	1	3	120	0.00684532	0.00679878	5.09874	0.656633	0.119507
7	3	3	-30	0.0132036	0.0130316	5.35357	0.659074	0.0599757
7	3	3	0	0.0156558	0.0154145	5.50124	0.659074	0.0599757
7	3	3	15	0.0165469	0.0162775	5.52233	0.659074	0.119951
7	3	3	30	0.0162336	0.0159743	5.45118	0.659074	0.119951
7	3	3	45	0.0150727	0.0148489	5.3221	0.659074	0.119951
7	3	3	60	0.0134209	0.0132432	5.16942	0.659074	0.119951
7	3	3	75	0.0116348	0.011501	5.02746	0.659074	0.119951
7	3	3	90	0.0100712	0.00997082	4.93055	0.659074	0.119951
7	3	3	105	0.00908683	0.009005	4.91301	0.659074	0.119951
7	3	3	120	0.0090383	0.00895734	5.00916	0.659074	0.119951
9	1	3	-30	0.0141002	0.0139041	4.8849	0.659074	0.0599757
9	1	3	0	0.0152384	0.0150096	5.52534	0.659074	0.0599757
9	1	3	15	0.015542	0.0153041	5.90547	0.659074	0.119951
9	1	3	30	0.0152153	0.0149872	6.07108	0.659074	0.119951
9	1	3	45	0.0144624	0.0142562	6.068	0.659074	0.119951
9	1	3	60	0.0134876	0.0133081	5.942	0.659074	0.119951
9	1	3	75	0.0124951	0.0123409	5.73892	0.659074	0.119951
9	1	3	90	0.011689	0.011554	5.50453	0.659074	0.119951
9	1	3	105	0.0112737	0.011148	5.28466	0.659074	0.119951
9	1	3	120	0.0114533	0.0113236	5.1251	0.659074	0.119951
10	3	3	-30	0.0129852	0.0128188	4.67469	0.644843	0.0586807
10	3	3	0	0.0140575	0.0138626	4.86117	0.644843	0.0586807
10	3	3	15	0.0140147	0.013821	4.90685	0.644843	0.117361
10	3	3	30	0.0131628	0.0129918	4.84916	0.644843	0.117361
10	3	3	45	0.0118079	0.0116701	4.7255	0.644843	0.117361
10	3	3	60	0.0102559	0.0101518	4.57329	0.644843	0.117361
10	3	3	75	0.00881285	0.00873587	4.42993	0.644843	0.117361
10	3	3	90	0.00778482	0.00772468	4.33284	0.644843	0.117361
10	3	3	105	0.00747778	0.00742228	4.31944	0.644843	0.117361
10	3	3	120	0.00819777	0.00813111	4.42713	0.644843	0.117361
11	2	3	-30	0.0178064	0.0174949	5.06678	0.656633	0.0597536
11	2	3	0	0.0179671	0.01765	5.53531	0.656633	0.0597536
11	2	3	15	0.0171357	0.016847	5.76935	0.656633	0.119507
11	2	3	30	0.0156158	0.0153757	5.8243	0.656633	0.119507
11	2	3	45	0.0137111	0.0135256	5.75559	0.656633	0.119507
11	2	3	60	0.0117252	0.0115893	5.61865	0.656633	0.119507
11	2	3	75	0.00996175	0.00986349	5.46888	0.656633	0.119507
11	2	3	90	0.00872446	0.008649	5.36171	0.656633	0.119507
11	2	3	105	0.00831695	0.00824835	5.35256	0.656633	0.119507
11	2	3	120	0.00904289	0.00896184	5.49685	0.656633	0.119507
12	4	3	-30	0.0152648	0.0150353	5.93455	0.654955	0.0596009
12	4	3	0	0.016149	0.0158924	6.02091	0.654955	0.0596009
12	4	3	15	0.0160488	0.0157953	6.02848	0.654955	0.119202
12	4	3	30	0.0152316	0.015003	5.97167	0.654955	0.119202
12	4	3	45	0.0139648	0.0137725	5.86485	0.654955	0.119202
12	4	3	60	0.0125159	0.0123612	5.72242	0.654955	0.119202
12	4	3	75	0.0111523	0.0110293	5.55879	0.654955	0.119202
12	4	3	90	0.0101415	0.0100397	5.38833	0.654955	0.119202
12	4	3	105	0.00975088	0.00965672	5.22545	0.654955	0.119202
12	4	3	120	0.0102479	0.0101439	5.08455	0.654955	0.119202
14	1	3	-30	0.0181654	0.0178413	4.94531	0.654955	0.0596009
14	1	3	0	0.0199794	0.0195881	5.73156	0.654955	0.0596009
14	1	3	15	0.0204659	0.0200554	6.12148	0.654955	0.119202
14	1	3	30	0.0199422	0.0195522	6.20114	0.654955	0.119202
14	1	3	45	0.0187257	0.0183815	6.05662	0.654955	0.119202
14	1	3	60	0.0171338	0.0168452	5.77399	0.654955	0.119202
14	1	3	75	0.015484	0.0152479	5.43931	0.654955	0.119202
14	1	3	90	0.0140938	0.0138979	5.13867	0.654955	0.119202
14	1	3	105	0.0132804	0.0131063	4.95814	0.654955	0.119202
14	1	3	120	0.0133613	0.0131852	4.98378	0.654955	0.119202
15	4	3	-30	0.0165766	0.0163063	4.71664	0.329537	0.0299879
15	4	3	0	0.0153601	0.0151277	5.07142	0.329537	0.0299879
15	4	3	15	0.0141386	0.0139415	5.29159	0.659074	0.119951
15	4	3	30	0.0129611	0.0127952	5.40272	0.659074	0.119951
15	4	3	45	0.0118766	0.0117372	5.4304	0.659074	0.119951
15	4	3	60	0.0109342	0.0108159	5.40021	0.659074	0.119951
15	4	3	75	0.0101828	0.0100802	5.33774	0.659074	0.119951
15	4	3	90	0.00967144	0.0095788	5.26857	0.659074	0.119951
15	4	3	105	0.00944912	0.00936067	5.21828	0.659074	0.119951
15	4	3	120	0.00956484	0.00947422	5.21245	0.659074	0.119951
16	3	3	-30	0.0149647	0.0147441	4.99112	0.656633	0.0597536
16	3	3	0	0.0163958	0.0161314	4.81175	0.656633	0.0597536
16	3	3	15	0.0166329	0.0163607	4.74316	0.656633	0.119507
16	3	3	30	0.0159863	0.0157348	4.74829	0.656633	0.119507
16	3	3	45	0.0147667	0.0145518	4.79007	0.656633	0.119507
16	3	3	60	0.0132845	0.0131103	4.83145	0.656633	0.119507
16	3	3	75	0.0118503	0.0117115	4.83535	0.656633	0.119507
16	3	3	90	0.0107746	0.0106597	4.76472	0.656633	0.119507
16	3	3	105	0.0103679	0.0102615	4.58249	0.656633	0.119507
16	3	3	120	0.0109407	0.0108223	4.25161	0.656633	0.119507
17	4	3	-30	0.0165321	0.0162632	5.62839	0.654955	0.0596009
17	4	3	0	0.0187396	0.0183949	5.9869	0.654955	0.0596009
17	4	3	15	0.0196354	0.0192573	6.2024	0.654955	0.119202
17	4	3	30	0.0194779	0.0191058	6.29844	0.654955	0.119202
17	4	3	45	0.0185257	0.0181887	6.29855	0.654955	0.119202
17	4	3	60	0.0170373	0.0167519	6.22629	0.654955	0.119202
17	4	3	75	0.0152712	0.0150415	6.1052	0.654955	0.119202
17	4	3	90	0.0134859	0.0133065	5.95881	0.654955	0.119202
17	4	3	105	0.01194	0.0117991	5.81068	0.654955	0.119202
17	4	3	120	0.0108919	0.0107746	5.68434	0.654955	0.119202
18	2	3	-30	0.0179643	0.0176472	4.48923	0.656633	0.0597536
18	2	3	0	0.0191968	0.0188352	5.46662	0.656633	0.0597536
18	2	3	15	0.0198555	0.0194689	6.02746	0.656633	0.119507
18	2	3	30	0.0200038	0.0196115	6.25537	0.656633	0.119507
18	2	3	45	0.0197051	0.0193243	6.23399	0.656633	0.119507
18	2	3	60	0.0190226	0.0186675	6.04692	0.656633	0.119507
18	2	3	75	0.0180197	0.0177008	5.77781	0.656633	0.119507
18	2	3	90	0.0167598	0.0164835	5.51027	0.656633	0.119507
18	2	3	105	0.0153061	0.0150754	5.32793	0.656633	0.119507
18	2	3	120	0.013722	0.0135363	5.31441	0.656633	0.119507
19	3	3	-30	0.0155977	0.0153581	4.87587	0.644843	0.0586807
19	3	3	0	0.0183025	0.0179735	5.25198	0.644843	0.0586807
19	3	3	15	0.018886	0.0185359	5.56935	0.644843	0.117361
19	3	3	30	0.0178916	0.0175771	5.82733	0.644843	0.117361
19	3	3	45	0.0158626	0.0156149	6.02529	0.644843	0.117361
19	3	3	60	0.0133423	0.0131666	6.16259	0.644843	0.117361
19	3	3	75	0.0108741	0.0107572	6.23858	0.644843	0.117361
19	3	3	90	0.0090014	0.0089211	6.25262	0.644843	0.117361
19	3	3	105	0.00826743	0.00819964	6.20408	0.644843	0.117361
19	3	3	120	0.00921557	0.00913142	6.09231	0.644843	0.117361
20	1	3	-30	0.0172106	0.0169194	4.11427	0.659074	0.0599757
20	1	3	0	0.0178424	0.0175297	5.58373	0.659074	0.0599757
20	1	3	15	0.0178901	0.0175756	6.35448	0.659074	0.119951
20	1	3	30	0.0174485	0.0171493	6.57592	0.659074	0.119951
20	1	3	45	0.0166127	0.0163412	6.39748	0.659074	0.119951
20	1	3	60	0.0154776	0.0152417	5.96858	0.659074	0.119951
20	1	3	75	0.0141382	0.0139411	5.43862	0.659074	0.119951
20	1	3	90	0.0126895	0.0125305	4.95704	0.659074	0.119951
20	1	3	105	0.0112265	0.0111019	4.67324	0.659074	0.119951
20	1	3	120	0.00984411	0.00974815	4.73664	0.659074	0.119951
1	2	4	-30	0.0158218	0.0155754	4.89168	0.329537	0.0599757
1	2	4	0	0.0168662	0.0165865	5.15065	0.329537	0.0599757
1	2	4	15	0.0166407	0.0163683	5.32466	0.659074	0.119951
1	2	4	30	0.0154966	0.0152601	5.42478	0.659074	0.119951
1	2	4	45	0.0137852	0.0135977	5.46207	0.659074	0.119951
1	2	4	60	0.0118577	0.0117188	5.44762	0.659074	0.119951
1	2	4	75	0.0100656	0.00996525	5.39249	0.659074	0.119951
1	2	4	90	0.00875994	0.00868387	5.30776	0.659074	0.119951
1	2	4	105	0.00829216	0.00822397	5.2045	0.659074	0.119951
1	2	4	120	0.00901352	0.008933	5.09378	0.659074	0.119951
2	4	4	-30	0.0155778	0.0153389	4.87587	0.328317	0.0597536
2	4	4	0	0.0151274	0.0149019	5.59289	0.328317	0.0597536
2	4	4	15	0.0141098	0.0139135	5.93526	0.656633	0.119507
2	4	4	30	0.0127274	0.0125675	5.99551	0.656633	0.119507
2	4	4	45	0.0111825	0.0110589	5.8662	0.656633	0.119507
2	4	4	60	0.00967748	0.00958472	5.63986	0.656633	0.119507
2	4	4	75	0.0084145	0.00834428	5.40903	0.656633	0.119507
2	4	4	90	0.0075959	0.00753864	5.26626	0.656633	0.119507
2	4	4	105	0.00742399	0.00736928	5.30408	0.656633	0.119507
2	4	4	120	0.00810106	0.00803596	5.61503	0.656633	0.119507
3	1	4	-30	0.0146653	0.0144533	4.68706	0.322421	0.0586807
3	1	4	0	0.0158389	0.0155919	5.0831	0.322421	0.0586807
3	1	4	15	0.0156181	0.015378	5.30093	0.644843	0.117361
3	1	4	30	0.0144404	0.0142349	5.37838	0.644843	0.117361
3	1	4	45	0.0127431	0.0125827	5.35326	0.644843	0.117361
3	1	4	60	0.0109633	0.0108444	5.2634	0.644843	0.117361
3	1	4	75	0.00953839	0.00944827	5.14662	0.644843	0.117361
3	1	4	90	0.00890571	0.00882709	5.04073	0.644843	0.117361
3	1	4	105	0.00950251	0.00941307	4.98357	0.644843	0.117361
3	1	4	120	0.0117661	0.0116293	5.01294	0.644843	0.117361
4	3	4	-30	0.0169748	0.0166914	4.71147	0.326659	0.059452
4	3	4	0	0.0173297	0.0170345	5.11648	0.326659	0.059452
4	3	4	15	0.016693	0.016419	5.35605	0.653319	0.118904
4	3	4	30	0.015367	0.0151344	5.45786	0.653319	0.118904
4	3	4	45	0.0136536	0.0134697	5.44958	0.653319	0.118904
4	3	4	60	0.011855	0.0117162	5.3589	0.653319	0.118904
4	3	4	75	0.0102733	0.0101689	5.21351	0.653319	0.118904
4	3	4	90	0.0092106	0.00912654	5.04107	0.653319	0.118904
4	3	4	105	0.00896893	0.00888921	4.86928	0.653319	0.118904
4	3	4	120	0.00985043	0.00975435	4.7258	0.653319	0.118904
5	1	4	-30	0.0182063	0.0178808	4.70916	0.321143	0.0584479
5	1	4	0	0.0198498	0.0194634	5.47967	0.321143	0.0584479
5	1	4	15	0.0201907	0.0197911	5.94797	0.642285	0.116896
5	1	4	30	0.0195357	0.0191613	6.18049	0.642285	0.116896
5	1	4	45	0.018191	0.017866	6.24366	0.642285	0.116896
5	1	4	60	0.0164632	0.0161966	6.20392	0.642285	0.116896
5	1	4	75	0.0146589	0.0144471	6.12769	0.642285	0.116896
5	1	4	90	0.0130844	0.0129154	6.08142	0.642285	0.116896
5	1	4	105	0.0120462	0.0119028	6.13154	0.642285	0.116896
5	1	4	120	0.0118508	0.011712	6.34448	0.642285	0.116896
6	3	4	-30	0.0122034	0.0120563	5.20294	0.327477	0.0596009
6	3	4	0	0.0117607	0.011624	5.59932	0.327477	0.0596009
6	3	4	15	0.0108877	0.0107704	5.77846	0.654955	0.119202
6	3	4	30	0.00976924	0.00967473	5.78965	0.654955	0.119202
6	3	4	45	0.00859031	0.00851714	5.68219	0.654955	0.119202
6	3	4	60	0.00753581	0.00747945	5.50538	0.654955	0.119202
6	3	4	75	0.00679069	0.00674488	5.30853	0.654955	0.119202
6	3	4	90	0.00653985	0.00649736	5.14093	0.654955	0.119202
6	3	4	105	0.00696823	0.00692001	5.05189	0.654955	0.119202
6	3	4	120	0.00826075	0.00819307	5.0907	0.654955	0.119202
7	4	4	-30	0.0159915	0.0157398	4.7528	0.328317	0.0597536
7	4	4	0	0.0121833	0.0120367	5.8017	0.328317	0.0597536
7	4	4	15	0.0100918	0.00999094	6.3112	0.656633	0.119507
7	4	4	30	0.00908808	0.00900623	6.4031	0.656633	0.119507
7	4	4	45	0.00854358	0.00847121	6.1992	0.656633	0.119507
7	4	4	60	0.0078296	0.00776877	5.8213	0.656633	0.119507
7	4	4	75	0.00631743	0.00627777	5.3912	0.656633	0.119507
7	4	4	90	0.00337839	0.00336702	5.0307	0.656633	0.119507
7	4	4	105	-0.00161621	-0.00161882	4.8616	0.656633	0.119507
7	4	4	120	-0.00929505	-0.00938226	5.0057	0.656633	0.119507
9	4	4	-30	0.0151251	0.0148998	5.07776	0.328317	0.0597536
9	4	4	0	0.0136212	0.0134382	5.36984	0.328317	0.0597536
9	4	4	15	0.0120933	0.0119488	5.52823	0.656633	0.119507
9	4	4	30	0.0106124	0.0105009	5.58161	0.656633	0.119507
9	4	4	45	0.00924952	0.00916475	5.55865	0.656633	0.119507
9	4	4	60	0.00807582	0.00801112	5.48802	0.656633	0.119507
9	4	4	75	0.00716232	0.00711138	5.39839	0.656633	0.119507
9	4	4	90	0.00658008	0.00653707	5.31844	0.656633	0.119507
9	4	4	105	0.00640018	0.00635948	5.27683	0.656633	0.119507
9	4	4	120	0.00669367	0.00664916	5.30224	0.656633	0.119507
10	2	4	-30	0.0141314	0.0139344	4.71692	0.329537	0.0599757
10	2	4	0	0.0155252	0.0152878	5.04012	0.329537	0.0599757
10	2	4	15	0.0154774	0.0152415	5.16605	0.659074	0.119951
10	2	4	30	0.014387	0.0141829	5.14286	0.659074	0.119951
10	2	4	45	0.0126529	0.0124948	5.01867	0.659074	0.119951
10	2	4	60	0.010674	0.0105613	4.84163	0.659074	0.119951
10	2	4	75	0.00884943	0.0087718	4.65987	0.659074	0.119951
10	2	4	90	0.00757799	0.007521	4.52153	0.659074	0.119951
10	2	4	105	0.00725867	0.00720636	4.47473	0.659074	0.119951
10	2	4	120	0.00829042	0.00822226	4.56762	0.659074	0.119951
11	3	4	-30	0.0167518	0.0164758	5.39147	0.327477	0.0596009
11	3	4	0	0.0160732	0.0158189	6.24648	0.327477	0.0596009
11	3	4	15	0.0150233	0.014801	6.62393	0.654955	0.119202
11	3	4	30	0.013739	0.0135528	6.65604	0.654955	0.119202
11	3	4	45	0.012357	0.0122062	6.47503	0.654955	0.119202
11	3	4	60	0.011014	0.010894	6.21315	0.654955	0.119202
11	3	4	75	0.00984665	0.00975064	6.0026	0.654955	0.119202
11	3	4	90	0.00899172	0.00891159	5.97562	0.654955	0.119202
11	3	4	105	0.00858589	0.0085128	6.26443	0.654955	0.119202
11	3	4	120	0.00876589	0.00868972	7.00126	0.654955	0.119202
12	1	4	-30	0.0153687	0.0151361	5.45077	0.322421	0.0586807
12	1	4	0	0.0168836	0.0166033	5.35217	0.322421	0.0586807
12	1	4	15	0.0168187	0.0165405	5.33148	0.644843	0.117361
12	1	4	30	0.0156042	0.0153644	5.36266	0.644843	0.117361
12	1	4	45	0.01367	0.0134856	5.41965	0.644843	0.117361
12	1	4	60	0.0114463	0.0113168	5.47641	0.644843	0.117361
12	1	4	75	0.00936326	0.00927641	5.50689	0.644843	0.117361
12	1	4	90	0.00785087	0.00778971	5.48503	0.644843	0.117361
12	1	4	105	0.00733925	0.00728578	5.3848	0.644843	0.117361
12	1	4	120	0.00825849	0.00819084	5.18014	0.644843	0.117361
14	2	4	-30	0.0179731	0.0176558	4.77559	0.329537	0.0599757
14	2	4	0	0.0181482	0.0178247	5.87268	0.329537	0.0599757
14	2	4	15	0.0174318	0.0171332	6.37443	0.659074	0.119951
14	2	4	30	0.016091	0.0158362	6.42734	0.659074	0.119951
14	2	4	45	0.0143931	0.0141889	6.17793	0.659074	0.119951
14	2	4	60	0.0126051	0.0124482	5.77268	0.659074	0.119951
14	2	4	75	0.0109942	0.0108747	5.35811	0.659074	0.119951
14	2	4	90	0.00982774	0.00973209	5.08072	0.659074	0.119951
14	2	4	105	0.00937273	0.0092857	5.08702	0.659074	0.119951
14	2	4	120	0.0098964	0.00979943	5.5235	0.659074	0.119951
15	3	4	-30	0.0184831	0.0181476	4.36559	0.327477	0.0596009
15	3	4	0	0.0157009	0.0154582	4.77783	0.327477	0.0596009
15	3	4	15	0.013364	0.0131877	5.05307	0.654955	0.119202
15	3	4	30	0.0114567	0.011327	5.21431	0.654955	0.119202
15	3	4	45	0.00996355	0.00986525	5.28459	0.654955	0.119202
15	3	4	60	0.00886885	0.00879088	5.28692	0.654955	0.119202
15	3	4	75	0.00815704	0.00809104	5.24432	0.654955	0.119202
15	3	4	90	0.00781255	0.00775199	5.17981	0.654955	0.119202
15	3	4	105	0.00781978	0.0077591	5.11641	0.654955	0.119202
15	3	4	120	0.00816313	0.00809704	5.07713	0.654955	0.119202
16	1	4	-30	0.0141471	0.0139497	4.8928	0.322421	0.0586807
16	1	4	0	0.0166623	0.0163892	4.93452	0.322421	0.0586807
16	1	4	15	0.0175894	0.0172854	4.921	0.644843	0.117361
16	1	4	30	0.0172768	0.0169834	4.88307	0.644843	0.117361
16	1	4	45	0.0160729	0.0158186	4.85154	0.644843	0.117361
16	1	4	60	0.014326	0.0141237	4.85725	0.644843	0.117361
16	1	4	75	0.0123847	0.0122331	4.93103	0.644843	0.117361
16	1	4	90	0.0105971	0.010486	5.10369	0.644843	0.117361
16	1	4	105	0.00931187	0.00922596	5.40608	0.644843	0.117361
16	1	4	120	0.00887726	0.00879914	5.86902	0.644843	0.117361
17	2	4	-30	0.0158276	0.015581	5.11049	0.329537	0.0599757
17	2	4	0	0.0194331	0.0190627	5.60711	0.329537	0.0599757
17	2	4	15	0.0206856	0.0202664	5.94732	0.659074	0.119951
17	2	4	30	0.0201339	0.0197365	6.15524	0.659074	0.119951
17	2	4	45	0.0183267	0.0179969	6.25501	0.659074	0.119951
17	2	4	60	0.0158129	0.0155667	6.27075	0.659074	0.119951
17	2	4	75	0.0131412	0.0129707	6.22657	0.659074	0.119951
17	2	4	90	0.0108603	0.0107436	6.14662	0.659074	0.119951
17	2	4	105	0.00951907	0.00942931	6.05501	0.659074	0.119951
17	2	4	120	0.00966627	0.00957373	5.97587	0.659074	0.119951
18	1	4	-30	0.0172799	0.0169863	4.56573	0.322421	0.0586807
18	1	4	0	0.0184113	0.0180785	5.96748	0.322421	0.0586807
18	1	4	15	0.0184275	0.0180941	6.81416	0.644843	0.117361
18	1	4	30	0.0176188	0.0173138	7.20635	0.644843	0.117361
18	1	4	45	0.0162757	0.0160151	7.24464	0.644843	0.117361
18	1	4	60	0.0146886	0.014476	7.0296	0.644843	0.117361
18	1	4	75	0.0131479	0.0129773	6.66183	0.644843	0.117361
18	1	4	90	0.0119441	0.0118031	6.2419	0.644843	0.117361
18	1	4	105	0.0113676	0.0112398	5.8704	0.644843	0.117361
18	1	4	120	0.0117088	0.0115733	5.6479	0.644843	0.117361
19	4	4	-30	0.0168727	0.0165927	4.78583	0.328317	0.0597536
19	4	4	0	0.0175435	0.017241	5.17952	0.328317	0.0597536
19	4	4	15	0.0168637	0.016584	5.44757	0.656633	0.119507
19	4	4	30	0.0152162	0.0149881	5.61041	0.656633	0.119507
19	4	4	45	0.012984	0.0128176	5.68842	0.656633	0.119507
19	4	4	60	0.0105501	0.01044	5.702	0.656633	0.119507
19	4	4	75	0.00829747	0.00822919	5.67156	0.656633	0.119507
19	4	4	90	0.00660909	0.00656569	5.61748	0.656633	0.119507
19	4	4	105	0.00586791	0.00583368	5.56018	0.656633	0.119507
19	4	4	120	0.00645693	0.0064155	5.52004	0.656633	0.119507
20	3	4	-30	0.0186613	0.0183195	3.71217	0.327477	0.0596009
20	3	4	0	0.0179343	0.0176183	4.14503	0.327477	0.0596009
20	3	4	15	0.0168958	0.016615	4.45168	0.654955	0.119202
20	3	4	30	0.0156847	0.0154425	4.64684	0.654955	0.119202
20	3	4	45	0.0144401	0.0142345	4.74527	0.654955	0.119202
20	3	4	60	0.0133009	0.0131263	4.7617	0.654955	0.119202
20	3	4	75	0.012406	0.012254	4.71089	0.654955	0.119202
20	3	4	90	0.0118945	0.0117547	4.60756	0.654955	0.119202
20	3	4	105	0.0119052	0.0117652	4.46648	0.654955	0.119202
20	3	4	120	0.0125772	0.012421	4.30238	0.654955	0.119202
