# Supplementary material for: Metabolic Responses to Carbohydrate Ingestion during Exercise: Associations between Carbohydrate Dose and Endurance Performance
Source: Nutrients. 2018 Jan 3;10(1):37. doi: 10.3390/nu10010037 (PMC5793265; doi:10.3390/nu10010037)
Supplement: Supplementary File 1 [file nutrients-10-00037-s001.zip › Blood variables.xlsx]

## Sheet: Adrenaline 
Participant	Period	Treatments	Time point	Adrenaline
			(min)	(pg.mL)
1	1	1	0	0.6092
1	1	1	15	2.3687
1	1	1	30	1.2077
1	1	1	45	1.5575
1	1	1	60	1.5627
1	1	1	75	1.968
1	1	1	90	2.2907
1	1	1	105	3.0589
1	1	1	120	4.0959
1	1	1	IP	6.7412
1	2	4	0	1.1087
1	2	4	15	1.4247
1	2	4	30	1.204
1	2	4	45	1.2063
1	2	4	60	1.3515
1	2	4	75	1.4474
1	2	4	90	1.2321
1	2	4	105	2.0791
1	2	4	120	1.4234
1	3	4	IP	1.9703
1	3	2	0	0.571
1	3	2	15	1.5843
1	3	2	30	1.1318
1	3	2	45	1.8662
1	3	2	60	1.0479
1	3	2	75	1.8187
1	3	2	90	1.3051
1	3	2	105	1.9063
1	3	2	120	2.0318
1	3	2	IP	4.8877
1	4	3	0	1.1494
1	4	3	15	1.101
1	4	3	30	1.2472
1	4	3	45	1.1819
1	4	3	60	0.9675
1	4	3	75	1.4014
1	4	3	90	1.98
1	4	3	105	1.7602
1	4	3	120	1.7385
1	4	3	IP	5.201
2	1	2	0	0.1769
2	1	2	15	0.3229
2	1	2	30
2	1	2	45	0.3458
2	1	2	60	0.2688
2	1	2	75	0.8348
2	1	2	90	0.3948
2	1	2	105	1.1697
2	1	2	120	0.4515
2	1	2	IP	1.0546
2	2	1	0	0.1376
2	2	1	15	0.3722
2	2	1	30	0.3192
2	2	1	45	0.3533
2	2	1	60	0.4702
2	2	1	75	0.4025
2	2	1	90	0.4665
2	2	1	105	0.5002
2	2	1	120	0.5863
2	3	1	IP	4.8042
2	3	3	0	0.2079
2	3	3	15	0.3798
2	3	3	30	0.4551
2	3	3	45	0.4702
2	3	3	60	0.474
2	3	3	75	0.4777
2	3	3	90	0.6013
2	3	3	105	0.4589
2	3	3	120	0.5377
2	3	3	IP	1.7473
2	4	4	0	0.1924
2	4	4	15	0.323
2	4	4	30	0.3609
2	4	4	45	0.4213
2	4	4	60	0.3533
2	4	4	75	0.9024
2	4	4	90	0.4364
2	4	4	105	0.4326
2	4	4	120	0.5115
2	4	4	IP	4.6004
3	1	4	0	0.3658
3	1	4	15	0.9554
3	1	4	30	0.8651
3	1	4	45	0.7053
3	1	4	60	0.8177
3	1	4	75	0.9027
3	1	4	90	0.8869
3	1	4	105	1.2311
3	1	4	120	0.6618
3	1	4	IP	0.7589
3	2	3	0	0.4133
3	2	3	15	0.8072
3	2	3	30	0.8654
3	2	3	45	0.8071
3	2	3	60	0.9995
3	2	3	75	0.7483
3	2	3	90	0.4472
3	2	3	105	0.503
3	2	3	120	0.4638
3	3	3	IP	0.6124
3	3	1	0	0.5878
3	3	1	15	0.8811
3	3	1	30	0.7102
3	3	1	45	0.8444
3	3	1	60	1.0234
3	3	1	75	0.6512
3	3	1	90	0.8071
3	3	1	105	0.9288
3	3	1	120	1.2634
3	3	1	IP	3.6155
3	4	2	0	0.6022
3	4	2	15	1.0597
3	4	2	30	0.7311
3	4	2	45	0.8172
3	4	2	60	0.886
3	4	2	75	0.796
3	4	2	90	0.6131
3	4	2	105	1.0176
3	4	2	120	0.7475
3	4	2	IP	4.1322
4	1	3	0	0.0787
4	1	3	15	0.2803
4	1	3	30	0.3452
4	1	3	45	0.3224
4	1	3	60	0.3585
4	1	3	75	0.4514
4	1	3	90	0.4787
4	1	3	105	0.6172
4	1	3	120	0.2815
4	1	3	IP	1.2949
4	2	2	0	0.1425
4	2	2	15	0.3677
4	2	2	30	0.2433
4	2	2	45	0.2851
4	2	2	60	0.6451
4	2	2	75	0.6707
4	2	2	90	0.3719
4	2	2	105	0.2333
4	2	2	120	0.3133
4	3	2	IP	3.5462
4	3	4	0	0.1624
4	3	4	15	0.1378
4	3	4	30	0.3222
4	3	4	45	0.2669
4	3	4	60	0.6742
4	3	4	75	0.3482
4	3	4	90	0.3313
4	3	4	105	0.2765
4	3	4	120	0.3088
4	3	4	IP	4.0696
4	4	1	0	0.2533
4	4	1	15	0.4523
4	4	1	30	0.9749
4	4	1	45	0.295
4	4	1	60	0.3946
4	4	1	75	0.3588
4	4	1	90	0.2342
4	4	1	105	0.258
4	4	1	120	0.418
4	4	1	IP	2.3481
5	1	4	0	0.3855
5	1	4	15	0.5768
5	1	4	30	0.5613
5	1	4	45	0.5149
5	1	4	60	0.4322
5	1	4	75	0.5096
5	1	4	90	0.551
5	1	4	105	0.5612
5	1	4	120	0.5715
5	1	4	IP	0.9114
5	2	1	0	0.349
5	2	1	15	0.5353
5	2	1	30	0.3752
5	2	1	45	0.344
5	2	1	60	0.4891
5	2	1	75	0.6025
5	2	1	90	0.4787
5	2	1	105	0.9941
5	2	1	120	0.4632
5	3	1	IP	2.3077
5	3	3	0	0.5558
5	3	3	15	0.4373
5	3	3	30	0.8085
5	3	3	45	0.5716
5	3	3	60	0.4787
5	3	3	75	0.6231
5	3	3	90	0.5407
5	3	3	105	0.5922
5	3	3	120	0.6025
5	3	3	IP	4.3759
5	4	2	0	0.3284
5	4	2	15	1.2302
5	4	2	30	0.4942
5	4	2	45	0.4478
5	4	2	60	0.4322
5	4	2	75	0.4011
5	4	2	90	0.5664
5	4	2	105	0.5097
5	4	2	120	0.6592
5	4	2	IP	1.1594
6	1	1	0	0.3917
6	1	1	15	0.5714
6	1	1	30	0.4771
6	1	1	45	0.611
6	1	1	60	0.6851
6	1	1	75	0.9697
6	1	1	90	1.4687
6	1	1	105	2.0682
6	1	1	120	4.0413
6	1	1	IP
6	2	2	0	0.2656
6	2	2	15	0.3268
6	2	2	30	0.3771
6	2	2	45	0.4222
6	2	2	60	0.5417
6	2	2	75	0.4322
6	2	2	90	0.5517
6	2	2	105	0.6011
6	2	2	120	0.6012
6	3	2	IP	1.8072
6	3	4	0	0.2198
6	3	4	15	0.2354
6	3	4	30	0.3319
6	3	4	45	0.3922
6	3	4	60	0.4322
6	3	4	75	0.3718
6	3	4	90	0.3972
6	3	4	105	0.3822
6	3	4	120	0.7486
6	3	4	IP	1.322
6	4	3	0	0.1475
6	4	3	15	0.3972
6	4	3	30	0.5556
6	4	3	45	0.6504
6	4	3	60	0.3622
6	4	3	75	0.3471
6	4	3	90	0.3319
6	4	3	105	0.6104
6	4	3	120	0.7982
6	4	3	IP	1.0481
7	1	2	0	0.4101
7	1	2	15	1.1463
7	1	2	30	1.3132
7	1	2	45	1.4055
7	1	2	60	1.2917
7	1	2	75	1.5681
7	1	2	90	1.4472
7	1	2	105	2.2332
7	1	2	120	2.608
7	1	2	IP	11.3265
7	2	3	0	0.5086
7	2	3	15	1.2848
7	2	3	30	1.4256
7	2	3	45	1.5389
7	2	3	60	1.4818
7	2	3	75	1.5673
7	2	3	90	1.3196
7	2	3	105	1.6388
7	2	3	120	1.3829
7	3	3	IP	14.0133
7	3	1	0	0.5211
7	3	1	15	1.504
7	3	1	30	1.4747
7	3	1	45	1.7614
7	3	1	60	2.6592
7	3	1	75	1.8195
7	3	1	90	2.3886
7	3	1	105	2.7068
7	3	1	120	4.8487
7	3	1	IP	19.3354
7	4	4	0
7	4	4	15
7	4	4	30	1.2851
7	4	4	45	1.2919
7	4	4	60	1.2747
7	4	4	75	1.5064
7	4	4	90	1.423
7	4	4	105	1.3394
7	4	4	120	1.7515
7	4	4	IP	2.0614
8	1	3	0	0.0943
8	1	3	15	0.5079
8	1	3	30	0.4776
8	1	3	45	0.3977
8	1	3	60	0.5034
8	1	3	75	0.509
8	1	3	90	0.4479
8	1	3	105	0.4689
8	1	3	120	0.4863
8	1	3	IP	2.4565
8	2	4	0	0.1215
8	2	4	15	0.3992
8	2	4	30	0.4443
8	2	4	45
8	2	4	60	0.3288
8	2	4	75	0.2899
8	2	4	90	0.3217
8	2	4	105	0.5171
8	2	4	120	0.4184
8	3	4	IP	2.2359
8	3	2	0	0.3034
8	3	2	15	0.3109
8	3	2	30	0.8466
8	3	2	45	0.8236
8	3	2	60	0.9163
8	3	2	75	0.9612
8	3	2	90	0.8028
8	3	2	105	1.0397
8	3	2	120	0.9169
8	3	2	IP	3.5558
8	4	1	0	0.1997
8	4	1	15	0.5847
8	4	1	30	0.5338
8	4	1	45	0.451
8	4	1	60	0.5037
8	4	1	75	0.7787
8	4	1	90	0.6041
8	4	1	105	0.6891
8	4	1	120	0.9067
8	4	1	IP	2.4618
9	1	1	0	0.2397
9	1	1	15	0.5669
9	1	1	30	0.4643
9	1	1	45	0.5458
9	1	1	60	0.6216
9	1	1	75	0.578
9	1	1	90	0.6218
9	1	1	105	0.7104
9	1	1	120	0.9684
9	1	1	IP	1.6678
9	2	3	0	0.1892
9	2	3	15	0.2703
9	2	3	30	0.3952
9	2	3	45	0.3372
9	2	3	60	0.3955
9	2	3	75	0.3846
9	2	3	90	0.3634
9	2	3	105	0.3636
9	2	3	120	0.5237
9	3	3	IP	1.2038
9	3	2	0	0.2341
9	3	2	15	0.4378
9	3	2	30	0.4269
9	3	2	45	0.364
9	3	2	60	0.4485
9	3	2	75	0.4387
9	3	2	90	0.4536
9	3	2	105	0.6823
9	3	2	120	0.4858
9	3	2	IP	2.4481
9	4	4	0	0.3061
9	4	4	15	0.3635
9	4	4	30	0.281
9	4	4	45	0.3794
9	4	4	60	0.2815
9	4	4	75	0.4325
9	4	4	90	0.7061
9	4	4	105	0.3431
9	4	4	120	0.3268
9	4	4	IP	1.0218
10	1	3	0	0.3656
10	1	3	15	0.7912
10	1	3	30	0.7793
10	1	3	45	0.7613
10	1	3	60	0.8689
10	1	3	75	0.9964
10	1	3	90	1.1146
10	1	3	105	1.0016
10	1	3	120	1.2416
10	1	3	IP	5.8396
10	2	4	0	0.5179
10	2	4	15	0.5525
10	2	4	30	0.6749
10	2	4	45	0.7278
10	2	4	60	0.6112
10	2	4	75	0.736
10	2	4	90	0.5976
10	2	4	105	0.6622
10	2	4	120	0.8154
10	3	4	IP	4.3644
10	3	1	0	0.3226
10	3	1	15	0.6149
10	3	1	30	0.7246
10	3	1	45	0.9655
10	3	1	60	1.0925
10	3	1	75	1.0573
10	3	1	90	1.4296
10	3	1	105	1.6711
10	3	1	120	1.8766
10	3	1	IP	2.408
10	4	2	0	0.8396
10	4	2	15	0.7169
10	4	2	30	0.8439
10	4	2	45	0.9536
10	4	2	60	0.9178
10	4	2	75	1.5761
10	4	2	90	1.3437
10	4	2	105	1.8667
10	4	2	120	2.338
10	4	2	IP	8.976
11	1	2	0	0.7856
11	1	2	15	0.8949
11	1	2	30	1.0791
11	1	2	45	1.0859
11	1	2	60	1.1952
11	1	2	75	1.1337
11	1	2	90	1.6462
11	1	2	105	2.1058
11	1	2	120	1.7353
11	1	2	IP	2.547
11	2	1	0	0.7925
11	2	1	15	0.8811
11	2	1	30	0.9495
11	2	1	45	1.2771
11	2	1	60	1.4273
11	2	1	75	1.6805
11	2	1	90	1.2839
11	2	1	105	1.8107
11	2	1	120	2.0441
11	3	1	IP	2.2985
11	3	4	0	0.4572
11	3	4	15	0.7446
11	3	4	30	0.9017
11	3	4	45	1.3249
11	3	4	60	0.9358
11	3	4	75	1.1883
11	3	4	90	1.1201
11	3	4	105	1.2907
11	3	4	120	1.2362
11	3	4	IP	2.6577
11	4	3	0	0.5533
11	4	3	15	1.0177
11	4	3	30	0.847
11	4	3	45	1.4141
11	4	3	60	1.1269
11	4	3	75	1.0245
11	4	3	90	0.9767
11	4	3	105	1.2771
11	4	3	120	1.202
11	4	3	IP	4.8931
12	1	4	0	1.2338
12	1	4	15	1.4533
12	1	4	30	1.443
12	1	4	45	1.8974
12	1	4	60	1.6192
12	1	4	75	1.6365
12	1	4	90	1.5296
12	1	4	105	1.6426
12	1	4	120	1.7066
12	1	4	IP	3.5959
12	2	2	0	1.2338
12	2	2	15	1.2403
12	2	2	30	1.2537
12	2	2	45	1.6156
12	2	2	60	1.5762
12	2	2	75	1.406
12	2	2	90	1.2127
12	2	2	105	1.4562
12	2	2	120	1.6446
12	3	2	IP	6.4248
12	3	3	0	0.7788
12	3	3	15	1.4678
12	3	3	30	1.5436
12	3	3	45	1.8126
12	3	3	60	1.3006
12	3	3	75	1.4052
12	3	3	90	1.5149
12	3	3	105	1.5577
12	3	3	120	1.5129
12	3	3	IP	10.5
12	4	1	0
12	4	1	15	1.6251
12	4	1	30	1.2403
12	4	1	45	1.5246
12	4	1	60	1.6177
12	4	1	75	1.7492
12	4	1	90	1.407
12	4	1	105	1.8214
12	4	1	120	1.9408
12	4	1	IP	2.3859
13	1	3	0	0.5523
13	1	3	15	0.6824
13	1	3	30	0.8299
13	1	3	45	1.0124
13	1	3	60	1.0384
13	1	3	75	1.0517
13	1	3	90	0.9848
13	1	3	105	1.0972
13	1	3	120	1.0714
13	1	3	IP	4.249
13	2	1	0	0.3842
13	2	1	15	0.8372
13	2	1	30	0.7394
13	2	1	45	0.857
13	2	1	60	1.2609
13	2	1	75	1.1295
13	2	1	90	1.0386
13	2	1	105	1.162
13	2	1	120	1.0714
13	3	1	IP	10.4729
13	3	2	0	0.5152
13	3	2	15	0.8776
13	3	2	30	0.9375
13	3	2	45	0.9323
13	3	2	60	1.1235
13	3	2	75	1.0769
13	3	2	90	1.0122
13	3	2	105	1.2412
13	3	2	120	1.3016
13	3	2	IP	6.1944
13	4	4	0	0.6673
13	4	4	15	1.1556
13	4	4	30	1.1598
13	4	4	45	1.3332
13	4	4	60	1.1878
13	4	4	75	1.3269
13	4	4	90	1.1743
13	4	4	105	0.9726
13	4	4	120	0.9857
13	4	4	IP	4.7426
14	1	1	0	0.5013
14	1	1	15	0.747
14	1	1	30	0.6688
14	1	1	45	0.8014
14	1	1	60	0.8321
14	1	1	75	0.9552
14	1	1	90	0.8243
14	1	1	105	0.9166
14	1	1	120	0.886
14	1	1	IP	3.8563
14	2	4	0	0.3058
14	2	4	15	0.5179
14	2	4	30	0.6136
14	2	4	45	0.6294
14	2	4	60	0.5736
14	2	4	75	0.7314
14	2	4	90	0.3309
14	2	4	105	0.4132
14	2	4	120	0.462
14	3	4	IP	6.0667
14	3	3	0	0.3559
14	3	3	15	0.6293
14	3	3	30	0.5979
14	3	3	45	0.582
14	3	3	60	0.5741
14	3	3	75	0.5979
14	3	3	90	0.9324
14	3	3	105	0.6453
14	3	3	120	0.6599
14	3	3	IP	5.191
14	4	2	0	0.22
14	4	2	15	0.59
14	4	2	30	0.6286
14	4	2	45	0.5092
14	4	2	60	0.7157
14	4	2	75	0.6761
14	4	2	90	0.351
14	4	2	105	0.8014
14	4	2	120	0.6527
14	4	2	IP	5.7832
15	1	2	0	0.5667
15	1	2	15	0.8551
15	1	2	30	0.8272
15	1	2	45	0.7432
15	1	2	60	0.7418
15	1	2	75	0.8241
15	1	2	90	0.9371
15	1	2	105	1.1664
15	1	2	120	0.841
15	1	2	IP	2.7559
15	2	3	0	0.6007
15	2	3	15	0.7241
15	2	3	30	0.7359
15	2	3	45	0.9984
15	2	3	60	0.7431
15	2	3	75	1.0621
15	2	3	90	0.6401
15	2	3	105	0.7934
15	2	3	120	0.9634
15	3	3	IP	3.6726
15	3	4	0	0.5385
15	3	4	15	0.7783
15	3	4	30	0.9217
15	3	4	45	0.8243
15	3	4	60	1.0201
15	3	4	75	0.8671
15	3	4	90	0.9686
15	3	4	105	0.9441
15	3	4	120	0.9695
15	3	4	IP	4.4968
15	4	1	0	0.7262
15	4	1	15	0.8782
15	4	1	30	0.92
15	4	1	45	0.7427
15	4	1	60	0.6598
15	4	1	75	0.9693
15	4	1	90	0.9483
15	4	1	105	1.0052
15	4	1	120	0.9218
15	4	1	IP	1.7808
16	1	4	0	0.7324
16	1	4	15	0.6475
16	1	4	30	0.7416
16	1	4	45	0.9545
16	1	4	60	0.8309
16	1	4	75	1.1586
16	1	4	90	1.3639
16	1	4	105	1.8008
16	1	4	120	1.1816
16	1	4	IP	3.0829
16	2	2	0	0.3727
16	2	2	15	0.4145
16	2	2	30	0.6382
16	2	2	45	0.6622
16	2	2	60	0.819
16	2	2	75	0.925
16	2	2	90	0.4717
16	2	2	105	0.7055
16	2	2	120	0.9015
16	3	2	IP	2.8083
16	3	1	0	0.4082
16	3	1	15	0.6626
16	3	1	30	0.7652
16	3	1	45	0.8193
16	3	1	60	0.8724
16	3	1	75	1.06
16	3	1	90	1.1932
16	3	1	105	1.6995
16	3	1	120	2.3387
16	3	1	IP	6.7795
16	4	3	0	0.3888
16	4	3	15	0.6077
16	4	3	30	0.8481
16	4	3	45	0.7652
16	4	3	60	1.1353
16	4	3	75	0.6081
16	4	3	90	0.9022
16	4	3	105	1.1355
16	4	3	120	1.0883
16	4	3	IP	2.238
17	1	2	0	0.4591
17	1	2	15	0.7124
17	1	2	30	0.7124
17	1	2	45	0.7881
17	1	2	60	0.846
17	1	2	75	0.854
17	1	2	90	0.8132
17	1	2	105	1.0471
17	1	2	120	0.7614
17	1	2	IP	8.3635
17	2	4	0	0.4246
17	2	4	15	0.6909
17	2	4	30	0.6475
17	2	4	45	0.8672
17	2	4	60	0.713
17	2	4	75	0.9759
17	2	4	90	0.6852
17	2	4	105	0.6855
17	2	4	120	0.7722
17	3	4	IP	6.961
17	3	3	0	0.4039
17	3	3	15	0.5864
17	3	3	30	0.7935
17	3	3	45	0.7766
17	3	3	60	0.7822
17	3	3	75	0.7552
17	3	3	90	0.6467
17	3	3	105	0.7881
17	3	3	120	0.8144
17	3	3	IP	8.8688
17	4	1	0	0.577
17	4	1	15	0.8405
17	4	1	30	0.6691
17	4	1	45	0.8086
17	4	1	60	0.8197
17	4	1	75	0.9034
17	4	1	90	0.8879
17	4	1	105	0.9503
17	4	1	120	1.0576
17	4	1	IP	7.7327
18	1	4	0	0.5928
18	1	4	15	0.7499
18	1	4	30	0.669
18	1	4	45	0.7433
18	1	4	60	0.8465
18	1	4	75	0.9528
18	1	4	90	0.8241
18	1	4	105	1.2616
18	1	4	120	1.1355
18	1	4	IP	1.5423
18	2	1	0	0.3546
18	2	1	15	0.6621
18	2	1	30	0.7727
18	2	1	45	1.0213
18	2	1	60
18	2	1	75	0.8842
18	2	1	90	0.7132
18	2	1	105	1.1816
18	2	1	120	1.1582
18	3	1	IP	5.7182
18	3	2	0	0.6668
18	3	2	15	0.7433
18	3	2	30	0.8628
18	3	2	45	1.168
18	3	2	60	1.128
18	3	2	75	1.2375
18	3	2	90	0.9826
18	3	2	105	1.3792
18	3	2	120	0.99
18	3	2	IP	3.3408
18	4	3	0	0.3755
18	4	3	15	0.9152
18	4	3	30	0.9688
18	4	3	45	0.9909
18	4	3	60	1.0081
18	4	3	75	1.4922
18	4	3	90	0.8091
18	4	3	105	1.1504
18	4	3	120	0.9759
18	4	3	IP	1.7752
19	1	3	0	0.419
19	1	3	15	0.6801
19	1	3	30	0.7462
19	1	3	45	0.8128
19	1	3	60	0.8079
19	1	3	75	0.8458
19	1	3	90	0.7826
19	1	3	105	0.6592
19	1	3	120	0.7049
19	1	3	IP	1.5814
19	2	2	0	0.3519
19	2	2	15	0.7429
19	2	2	30	0.6887
19	2	2	45	0.715
19	2	2	60	0.7038
19	2	2	75	0.6804
19	2	2	90	0.547
19	2	2	105	0.6439
19	2	2	120	0.6804
19	3	2	IP	3.2317
19	3	1	0	0.3658
19	3	1	15	0.8047
19	3	1	30	0.7754
19	3	1	45	0.7506
19	3	1	60	0.7041
19	3	1	75	0.6352
19	3	1	90	0.7175
19	3	1	105	0.9904
19	3	1	120	0.8337
19	3	1	IP	1.487
19	4	4	0	0.6028
19	4	4	15	0.6716
19	4	4	30	0.5913
19	4	4	45	0.4744
19	4	4	60	0.6003
19	4	4	75	0.8733
19	4	4	90	0.8113
19	4	4	105	0.5563
19	4	4	120	0.8439
19	4	4	IP	1.251
20	1	1	0	0.2619
20	1	1	15	0.5
20	1	1	30	0.638
20	1	1	45	0.7763
20	1	1	60	0.5629
20	1	1	75	0.6732
20	1	1	90	0.766
20	1	1	105	1.0565
20	1	1	120	1.6645
20	1	1	IP	4.6724
20	2	3	0	0.5472
20	2	3	15	0.7526
20	2	3	30	0.5101
20	2	3	45	0.5348
20	2	3	60	0.5523
20	2	3	75	0.6194
20	2	3	90	0.7763
20	2	3	105	0.7083
20	2	3	120	0.9319
20	3	3	IP	5.6835
20	3	4	0	0.4522
20	3	4	15	0.5173
20	3	4	30	0.4647
20	3	4	45	0.5488
20	3	4	60	0.7693
20	3	4	75	0.9738
20	3	4	90	0.7333
20	3	4	105	0.8195
20	3	4	120	1.0434
20	3	4	IP	6.3835
20	4	2	0	0.3579
20	4	2	15	0.7334
20	4	2	30	0.727
20	4	2	45	0.6516
20	4	2	60	0.7011
20	4	2	75	0.8231
20	4	2	90	1.4626
20	4	2	105	2.4015
20	4	2	120	2.0641
20	4	2	IP	6.4122

## Sheet: Glucose
Participant	Period	Treatments	Time point	Glucose
			(min)	(mmol·L)
1	1	1	-60	5
1	1	1	-30	5.2
1	1	1	0	5.05
1	1	1	15	5.25
1	1	1	30	5.65
1	1	1	45	5.5
1	1	1	60	5.35
1	1	1	75	5.3
1	1	1	90	4.65
1	1	1	105	4.55
1	1	1	120	4.15
1	1	1	IPTT	3.2
1	2	4	-60	4.7
1	2	4	-30	5.1
1	2	4	0	4.6
1	2	4	15	5.45
1	2	4	30	6.15
1	2	4	45	5
1	2	4	60	5.15
1	2	4	75	5.65
1	2	4	90	5.35
1	2	4	105	5.15
1	2	4	120	5.1
1	2	4	IPTT	5
1	3	2	-60	4.8
1	3	2	-30	4.9
1	3	2	0	4.65
1	3	2	15	5.5
1	3	2	30	5.8
1	3	2	45	5.3
1	3	2	60	5.35
1	3	2	75	5.15
1	3	2	90	4.9
1	3	2	105	5.1
1	3	2	120	4.65
1	3	2	IPTT	3.55
1	4	3	-60	4.8
1	4	3	-30	4.4
1	4	3	0	4.6
1	4	3	15	5.25
1	4	3	30	5.6
1	4	3	45	5
1	4	3	60	5.5
1	4	3	75	5.3
1	4	3	90	4.85
1	4	3	105	4.8
1	4	3	120	4.75
1	4	3	IPTT	3.4
2	1	2	-60	5.45
2	1	2	-30	5.25
2	1	2	0	5.25
2	1	2	15	6.45
2	1	2	30	6.8
2	1	2	45	6.85
2	1	2	60	6.35
2	1	2	75	6.05
2	1	2	90	6
2	1	2	105	5.7
2	1	2	120	5.45
2	1	2	IPTT	4.95
2	2	1	-60	5.4
2	2	1	-30	5.55
2	2	1	0	4.85
2	2	1	15	5.15
2	2	1	30	5.6
2	2	1	45	5.75
2	2	1	60	5.65
2	2	1	75	5.35
2	2	1	90	5.35
2	2	1	105	5.45
2	2	1	120	5.1
2	2	1	IPTT	3.7
2	3	3	-60	5.35
2	3	3	-30	5.45
2	3	3	0	5
2	3	3	15	7.65
2	3	3	30	8.05
2	3	3	45	7.8
2	3	3	60	6.5
2	3	3	75	5.9
2	3	3	90	5.45
2	3	3	105	5.5
2	3	3	120	5.15
2	3	3	IPTT	4.5
2	4	4	-60	5.3
2	4	4	-30	5.1
2	4	4	0	4.75
2	4	4	15	6.9
2	4	4	30	5.85
2	4	4	45	5.65
2	4	4	60	5.55
2	4	4	75	5.45
2	4	4	90	5.3
2	4	4	105	5.4
2	4	4	120	5.55
2	4	4	IPTT	3.15
3	1	4	-60	4.7
3	1	4	-30	4.9
3	1	4	0	4.7
3	1	4	15	5.3
3	1	4	30	5.5
3	1	4	45	5.45
3	1	4	60	5.3
3	1	4	75	5.2
3	1	4	90	4.95
3	1	4	105	4.8
3	1	4	120	5.15
3	1	4	IPTT	5.15
3	2	3	-60	4.7
3	2	3	-30
3	2	3	0	4.65
3	2	3	15	6
3	2	3	30	5.85
3	2	3	45	5.25
3	2	3	60	5.45
3	2	3	75	5.2
3	2	3	90	5.35
3	2	3	105	4.8
3	2	3	120	5.1
3	2	3	IPTT	6.2
3	3	1	-60	4.6
3	3	1	-30	4.85
3	3	1	0	4.65
3	3	1	15	4.95
3	3	1	30	5
3	3	1	45	4.95
3	3	1	60	4.7
3	3	1	75	4.75
3	3	1	90	4.65
3	3	1	105	4.4
3	3	1	120	4.25
3	3	1	IPTT	5.05
3	4	2	-60	4.65
3	4	2	-30	4.8
3	4	2	0	4.65
3	4	2	15	5.25
3	4	2	30	5.25
3	4	2	45	5
3	4	2	60	4.8
3	4	2	75	4.9
3	4	2	90	4.65
3	4	2	105	4.55
3	4	2	120	4.75
3	4	2	IPTT	5.35
4	1	3	-60	4.8
4	1	3	-30	5.15
4	1	3	0	4.75
4	1	3	15	5.95
4	1	3	30	6.45
4	1	3	45	5.75
4	1	3	60	6.25
4	1	3	75	5.45
4	1	3	90	5.4
4	1	3	105	5.5
4	1	3	120	5.25
4	1	3	IPTT	4.75
4	2	2	-60	5.1
4	2	2	-30	5.3
4	2	2	0	5
4	2	2	15	5.45
4	2	2	30	5.45
4	2	2	45	5.3
4	2	2	60	5.1
4	2	2	75	5.1
4	2	2	90	5.3
4	2	2	105	5.05
4	2	2	120	5.15
4	2	2	IPTT	4.8
4	3	4	-60	4.95
4	3	4	-30	5.05
4	3	4	0	4.95
4	3	4	15	6.15
4	3	4	30	6.4
4	3	4	45	6.05
4	3	4	60	5.85
4	3	4	75	5.8
4	3	4	90	5.45
4	3	4	105	5.7
4	3	4	120	5.4
4	3	4	IPTT	3.8
4	4	1	-60	5.15
4	4	1	-30	4.85
4	4	1	0	4.9
4	4	1	15	4.7
4	4	1	30	4.6
4	4	1	45	4.9
4	4	1	60	5
4	4	1	75	4.95
4	4	1	90	4.75
4	4	1	105	4.95
4	4	1	120	4.65
4	4	1	IPTT	5.25
5	1	4	-60	5.05
5	1	4	-30	5
5	1	4	0	5.1
5	1	4	15	5.3
5	1	4	30	7.3
5	1	4	45	5.95
5	1	4	60	6.3
5	1	4	75	5.8
5	1	4	90	6.4
5	1	4	105	5.8
5	1	4	120	6.5
5	1	4	IPTT	5.35
5	2	1	-60	4.75
5	2	1	-30	4.95
5	2	1	0	4.95
5	2	1	15	4.5
5	2	1	30	4.85
5	2	1	45	4.95
5	2	1	60	4.95
5	2	1	75	4.65
5	2	1	90	4.95
5	2	1	105	4.85
5	2	1	120	4.8
5	2	1	IPTT	4.85
5	3	3	-60	4.95
5	3	3	-30	5
5	3	3	0	4.7
5	3	3	15	4.9
5	3	3	30	4.9
5	3	3	45	4.95
5	3	3	60	5.2
5	3	3	75	4.9
5	3	3	90	5.05
5	3	3	105	4.45
5	3	3	120	4.9
5	3	3	IPTT	3.85
5	4	2	-60	4.5
5	4	2	-30	4.55
5	4	2	0	4.55
5	4	2	15	5
5	4	2	30	4.3
5	4	2	45	4.95
5	4	2	60	4.2
5	4	2	75	4.85
5	4	2	90	4.5
5	4	2	105	4.8
5	4	2	120	4.2
5	4	2	IPTT	4.25
6	1	1	-60	5.35
6	1	1	-30	5
6	1	1	0	4.95
6	1	1	15	4.45
6	1	1	30	4.7
6	1	1	45	4.85
6	1	1	60	4.65
6	1	1	75	4.5
6	1	1	90	4.15
6	1	1	105	3.85
6	1	1	120	3.75
6	1	1	IPTT
6	2	2	-60	6.05
6	2	2	-30	5.5
6	2	2	0	4.9
6	2	2	15	5.35
6	2	2	30	5.45
6	2	2	45	5.45
6	2	2	60	5.3
6	2	2	75	5.15
6	2	2	90	5.1
6	2	2	105	4.95
6	2	2	120	4.55
6	2	2	IPTT	5.1
6	3	4	-60	4.5
6	3	4	-30	5.35
6	3	4	0	4.8
6	3	4	15	7
6	3	4	30	5.45
6	3	4	45	5.4
6	3	4	60	5.3
6	3	4	75	5.4
6	3	4	90	5.45
6	3	4	105	4.95
6	3	4	120	5.05
6	3	4	IPTT	4.1
6	4	3	-60	4.7
6	4	3	-30	5.35
6	4	3	0	4.8
6	4	3	15	5.4
6	4	3	30	6
6	4	3	45	4.85
6	4	3	60	4.75
6	4	3	75	5.3
6	4	3	90	4.9
6	4	3	105	5.35
6	4	3	120	4.95
6	4	3	IPTT	5.2
7	1	2	-60	5.1
7	1	2	-30	5.4
7	1	2	0	5.05
7	1	2	15	5.7
7	1	2	30	5.9
7	1	2	45	5.7
7	1	2	60	5.4
7	1	2	75	5.25
7	1	2	90	5.2
7	1	2	105	5.1
7	1	2	120	4.65
7	1	2	IPTT	4.35
7	2	3	-60	5.15
7	2	3	-30	5.4
7	2	3	0	5.4
7	2	3	15	5.5
7	2	3	30	5.55
7	2	3	45	5.5
7	2	3	60	4.8
7	2	3	75	5.3
7	2	3	90	4.7
7	2	3	105	5.1
7	2	3	120	4.95
7	2	3	IPTT	4.2
7	3	1	-60	4.75
7	3	1	-30	5.05
7	3	1	0	5.05
7	3	1	15	5.05
7	3	1	30	5.2
7	3	1	45	5.3
7	3	1	60	4.95
7	3	1	75	4.55
7	3	1	90	4.6
7	3	1	105	4.4
7	3	1	120	4.2
7	3	1	IPTT	3.55
7	4	4	-60	4.75
7	4	4	-30	4.7
7	4	4	0
7	4	4	15
7	4	4	30	6.85
7	4	4	45	5.9
7	4	4	60	5.4
7	4	4	75	5.55
7	4	4	90	5.25
7	4	4	105	4.9
7	4	4	120	4.9
7	4	4	IPTT	7.15
8	1	3	-60	4.45
8	1	3	-30	4.75
8	1	3	0	4.35
8	1	3	15	4.4
8	1	3	30	4.8
8	1	3	45	4.85
8	1	3	60	5
8	1	3	75	5.1
8	1	3	90	4.9
8	1	3	105	4.5
8	1	3	120	4.8
8	1	3	IPTT	3.95
8	2	4	-60	4.1
8	2	4	-30	5.2
8	2	4	0	4.2
8	2	4	15	5.2
8	2	4	30	4.7
8	2	4	45
8	2	4	60	4.8
8	2	4	75	5
8	2	4	90	4.8
8	2	4	105	4.75
8	2	4	120	4.95
8	2	4	IPTT	3.95
8	3	2	-60	4.25
8	3	2	-30	4.45
8	3	2	0	4.5
8	3	2	15	4.45
8	3	2	30	4.35
8	3	2	45	4.6
8	3	2	60	4.85
8	3	2	75	4.65
8	3	2	90	4.6
8	3	2	105	4.8
8	3	2	120	4.3
8	3	2	IPTT	4.05
8	4	1	-60	4.45
8	4	1	-30	4.25
8	4	1	0	4
8	4	1	15	4.25
8	4	1	30	4.45
8	4	1	45	4.6
8	4	1	60	4.5
8	4	1	75	4.4
8	4	1	90	4.4
8	4	1	105	4.3
8	4	1	120	4.2
8	4	1	IPTT	4.1
9	1	1	-60	5.5
9	1	1	-30	5.3
9	1	1	0	5.2
9	1	1	15	5.15
9	1	1	30	5.3
9	1	1	45	5.5
9	1	1	60	5.2
9	1	1	75	5.1
9	1	1	90	5
9	1	1	105	4.85
9	1	1	120	4.65
9	1	1	IPTT	4.5
9	2	3	-60	5.15
9	2	3	-30	5.25
9	2	3	0	4.95
9	2	3	15	5.45
9	2	3	30	6.7
9	2	3	45	6.85
9	2	3	60	5.3
9	2	3	75	5.4
9	2	3	90	5.65
9	2	3	105	5.4
9	2	3	120	5.1
9	2	3	IPTT	4.35
9	3	2	-60	5.35
9	3	2	-30	5.45
9	3	2	0	5.1
9	3	2	15	5.65
9	3	2	30	5.4
9	3	2	45	5.4
9	3	2	60	5.35
9	3	2	75	5.25
9	3	2	90	5
9	3	2	105	5.05
9	3	2	120	5.05
9	3	2	IPTT	4.2
9	4	4	-60	5.1
9	4	4	-30	5.15
9	4	4	0	5.05
9	4	4	15	6
9	4	4	30	5.4
9	4	4	45	5.4
9	4	4	60	5.65
9	4	4	75	5.3
9	4	4	90	5.4
9	4	4	105	5.25
9	4	4	120	5.3
9	4	4	IPTT	3.8
10	1	3	-60	4.6
10	1	3	-30	4.8
10	1	3	0	4.65
10	1	3	15	4.75
10	1	3	30	5.15
10	1	3	45	4.85
10	1	3	60	4.5
10	1	3	75	4.25
10	1	3	90	4.25
10	1	3	105	4.55
10	1	3	120	4.35
10	1	3	IPTT	2.9
10	2	4	-60	4.8
10	2	4	-30	4.85
10	2	4	0	4.9
10	2	4	15	4.8
10	2	4	30	5.65
10	2	4	45	5
10	2	4	60	4.7
10	2	4	75	4.75
10	2	4	90	4.5
10	2	4	105	4.35
10	2	4	120	4.65
10	2	4	IPTT	3.8
10	3	1	-60	4.7
10	3	1	-30	5.05
10	3	1	0	4.85
10	3	1	15	4.2
10	3	1	30	4.35
10	3	1	45	4.5
10	3	1	60	4.5
10	3	1	75	4.25
10	3	1	90	4.1
10	3	1	105	3.95
10	3	1	120	3.85
10	3	1	IPTT	4.3
10	4	2	-60	4.6
10	4	2	-30	4.7
10	4	2	0	4.8
10	4	2	15	4.3
10	4	2	30	4.65
10	4	2	45	4.45
10	4	2	60	4.3
10	4	2	75	4.25
10	4	2	90	4.1
10	4	2	105	3.8
10	4	2	120	4.1
10	4	2	IPTT	3.2
11	1	2	-60	5.55
11	1	2	-30	5.6
11	1	2	0	5.45
11	1	2	15	5.75
11	1	2	30	6.15
11	1	2	45	6.05
11	1	2	60	5.85
11	1	2	75	6
11	1	2	90	5.8
11	1	2	105	5.55
11	1	2	120	5.65
11	1	2	IPTT	6.65
11	2	1	-60	5.25
11	2	1	-30	5.65
11	2	1	0	5.4
11	2	1	15	5.35
11	2	1	30	5.15
11	2	1	45	5.2
11	2	1	60	5
11	2	1	75	5.05
11	2	1	90	4.8
11	2	1	105	4.75
11	2	1	120	4.55
11	2	1	IPTT	5.7
11	3	4	-60	5.75
11	3	4	-30	5.85
11	3	4	0	5.35
11	3	4	15	6.6
11	3	4	30	7.3
11	3	4	45	6.5
11	3	4	60	6.05
11	3	4	75	6.05
11	3	4	90	6
11	3	4	105	5.95
11	3	4	120	7.2
11	3	4	IPTT	5.1
11	4	3	-60	5.4
11	4	3	-30	5.35
11	4	3	0	5.05
11	4	3	15	5.45
11	4	3	30	6.65
11	4	3	45	5.65
11	4	3	60	5.4
11	4	3	75	5.45
11	4	3	90	5.5
11	4	3	105	5.15
11	4	3	120	5.6
11	4	3	IPTT	5.05
12	1	4	-60	5.25
12	1	4	-30	5.65
12	1	4	0	4.9
12	1	4	15	5.4
12	1	4	30	5.65
12	1	4	45	5.55
12	1	4	60	5.35
12	1	4	75	5.15
12	1	4	90	5.75
12	1	4	105	5.4
12	1	4	120	5.15
12	1	4	IPTT	4.15
12	2	2	-60	5.75
12	2	2	-30	5.7
12	2	2	0	5.6
12	2	2	15	4.85
12	2	2	30	5.6
12	2	2	45	5.8
12	2	2	60	5.35
12	2	2	75	5.05
12	2	2	90	4.9
12	2	2	105	5.4
12	2	2	120	5.6
12	2	2	IPTT	3.85
12	3	3	-60	5.3
12	3	3	-30	6
12	3	3	0	5.8
12	3	3	15	6.3
12	3	3	30	5.8
12	3	3	45	5.95
12	3	3	60	5.7
12	3	3	75	5.6
12	3	3	90	5.25
12	3	3	105	5.35
12	3	3	120	5.05
12	3	3	IPTT	3.4
12	4	1	-60	5.3
12	4	1	-30	5.6
12	4	1	0	5.25
12	4	1	15	4.7
12	4	1	30	4.95
12	4	1	45	5
12	4	1	60	4.9
12	4	1	75	4.75
12	4	1	90	4.55
12	4	1	105	3.85
12	4	1	120	3.95
12	4	1	IPTT	4.95
13	1	3	-60	4.85
13	1	3	-30	5.15
13	1	3	0	5.05
13	1	3	15	6.35
13	1	3	30	6.8
13	1	3	45	7.05
13	1	3	60	6.25
13	1	3	75	5.6
13	1	3	90	5.75
13	1	3	105	5.95
13	1	3	120	5.4
13	1	3	IPTT	10.85
13	2	1	-60	4.8
13	2	1	-30	5
13	2	1	0	5.1
13	2	1	15	5.45
13	2	1	30	5.45
13	2	1	45	5.6
13	2	1	60	5.65
13	2	1	75	5.5
13	2	1	90	5.5
13	2	1	105	5.5
13	2	1	120	5.1
13	2	1	IPTT	10.1
13	3	2	-60	4.4
13	3	2	-30	4.8
13	3	2	0	4.6
13	3	2	15	5.4
13	3	2	30	5.5
13	3	2	45	5.35
13	3	2	60	5.6
13	3	2	75	5.5
13	3	2	90	5.8
13	3	2	105	5.35
13	3	2	120	5.3
13	3	2	IPTT	10.9
13	4	4	-60	5.05
13	4	4	-30	4.95
13	4	4	0	5.1
13	4	4	15	6.6
13	4	4	30	7
13	4	4	45	6.7
13	4	4	60	5.75
13	4	4	75	6.3
13	4	4	90	5.65
13	4	4	105	5.6
13	4	4	120	6.5
13	4	4	IPTT	11.4
14	1	1	-60	4.75
14	1	1	-30	4.8
14	1	1	0	5.15
14	1	1	15	5.3
14	1	1	30	5.2
14	1	1	45	5.25
14	1	1	60	5.1
14	1	1	75	5.15
14	1	1	90	5
14	1	1	105	4.65
14	1	1	120	4.7
14	1	1	IPTT	6.4
14	2	4	-60	4.8
14	2	4	-30	5.05
14	2	4	0	5
14	2	4	15	6.85
14	2	4	30	7.25
14	2	4	45	5.6
14	2	4	60	5.4
14	2	4	75	5.35
14	2	4	90	5.35
14	2	4	105	5.2
14	2	4	120	5.4
14	2	4	IPTT	4.75
14	3	3	-60	4.8
14	3	3	-30	5.15
14	3	3	0	5.05
14	3	3	15	6.7
14	3	3	30	6.3
14	3	3	45	6.05
14	3	3	60	5.55
14	3	3	75	5.15
14	3	3	90	5.5
14	3	3	105	5
14	3	3	120	4.9
14	3	3	IPTT	4.75
14	4	2	-60	4.75
14	4	2	-30	4.95
14	4	2	0	4.8
14	4	2	15	5.75
14	4	2	30	5.85
14	4	2	45	5.15
14	4	2	60	5
14	4	2	75	4.85
14	4	2	90	4.8
14	4	2	105	4.75
14	4	2	120	4.8
14	4	2	IPTT	6.05
15	1	2	-60	5.05
15	1	2	-30	4.95
15	1	2	0	4.55
15	1	2	15	5.45
15	1	2	30	6.15
15	1	2	45	5.6
15	1	2	60	5.55
15	1	2	75	5.6
15	1	2	90	5.4
15	1	2	105	5.3
15	1	2	120	5.2
15	1	2	IPTT	5.65
15	2	3	-60	5
15	2	3	-30	4.95
15	2	3	0	4.65
15	2	3	15	5.3
15	2	3	30	5.55
15	2	3	45	5.45
15	2	3	60	5.55
15	2	3	75	5.3
15	2	3	90	5.3
15	2	3	105	4.9
15	2	3	120	5.4
15	2	3	IPTT	5.05
15	3	4	-60	4.7
15	3	4	-30	4.6
15	3	4	0	4.15
15	3	4	15	5.45
15	3	4	30	5.3
15	3	4	45	5.35
15	3	4	60	5.1
15	3	4	75	5.2
15	3	4	90	5.3
15	3	4	105	5.05
15	3	4	120	5.1
15	3	4	IPTT	4.85
15	4	1	-60	4.8
15	4	1	-30	4.55
15	4	1	0	4.35
15	4	1	15	4.95
15	4	1	30	5.25
15	4	1	45	5.4
15	4	1	60	5.1
15	4	1	75	5.1
15	4	1	90	4.95
15	4	1	105	4.95
15	4	1	120	4.8
15	4	1	IPTT	4.6
16	1	4	-60	4.9
16	1	4	-30	5
16	1	4	0	4.95
16	1	4	15	4.5
16	1	4	30	4.95
16	1	4	45	5.1
16	1	4	60	5.15
16	1	4	75	4.8
16	1	4	90	4.8
16	1	4	105	5.45
16	1	4	120	5.95
16	1	4	IPTT	5.05
16	2	2	-60	5.15
16	2	2	-30	5.05
16	2	2	0
16	2	2	15	4.75
16	2	2	30	4.7
16	2	2	45	4.75
16	2	2	60	4.85
16	2	2	75	4.75
16	2	2	90	4.45
16	2	2	105	4.35
16	2	2	120	4.2
16	2	2	IPTT	4.3
16	3	1	-60	5.35
16	3	1	-30	5.25
16	3	1	0	4.95
16	3	1	15	4.5
16	3	1	30	4.45
16	3	1	45	4.3
16	3	1	60	4.45
16	3	1	75	4.25
16	3	1	90	4.15
16	3	1	105	4.05
16	3	1	120	4.5
16	3	1	IPTT	3.45
16	4	3	-60	5.1
16	4	3	-30	5
16	4	3	0	5
16	4	3	15	4.3
16	4	3	30	4.85
16	4	3	45	4.95
16	4	3	60	5
16	4	3	75	4.75
16	4	3	90	4.6
16	4	3	105	4.6
16	4	3	120	4.3
16	4	3	IPTT	5.2
17	1	2	-60	5.65
17	1	2	-30	5.55
17	1	2	0	5.45
17	1	2	15	6.45
17	1	2	30	5.85
17	1	2	45	6.3
17	1	2	60	6.05
17	1	2	75	5.85
17	1	2	90	5.45
17	1	2	105	5.2
17	1	2	120	5
17	1	2	IPTT	4.35
17	2	4	-60	5.55
17	2	4	-30	5.35
17	2	4	0	5.05
17	2	4	15	6.15
17	2	4	30	6.4
17	2	4	45	6.1
17	2	4	60	6.5
17	2	4	75	5.95
17	2	4	90	6.2
17	2	4	105	6.05
17	2	4	120	6
17	2	4	IPTT	4.65
17	3	3	-60	5.85
17	3	3	-30	5.8
17	3	3	0	5.5
17	3	3	15	6.5
17	3	3	30	6.55
17	3	3	45	6.1
17	3	3	60	6.1
17	3	3	75	6
17	3	3	90	6.45
17	3	3	105	5.4
17	3	3	120	5.8
17	3	3	IPTT	4.2
17	4	1	-60	5.8
17	4	1	-30	5.65
17	4	1	0	5
17	4	1	15	5.85
17	4	1	30	5.9
17	4	1	45	6.05
17	4	1	60	5.85
17	4	1	75	5.75
17	4	1	90	5.45
17	4	1	105	5.15
17	4	1	120	4.9
17	4	1	IPTT	5
18	1	4	-60	4.9
18	1	4	-30	5.2
18	1	4	0	4.85
18	1	4	15	6.6
18	1	4	30	7.7
18	1	4	45	7.9
18	1	4	60	7.3
18	1	4	75	5.95
18	1	4	90	5.75
18	1	4	105	6.4
18	1	4	120	5.6
18	1	4	IPTT	6.4
18	2	1	-60	4.8
18	2	1	-30	4.95
18	2	1	0	4.7
18	2	1	15	5.3
18	2	1	30	5.5
18	2	1	45	5.4
18	2	1	60	No sample
18	2	1	75	7.7
18	2	1	90	7.25
18	2	1	105	6.55
18	2	1	120	6.3
18	2	1	IPTT	5.1
18	3	2	-60	5
18	3	2	-30	4.95
18	3	2	0	5.1
18	3	2	15	5.6
18	3	2	30	6
18	3	2	45	6.2
18	3	2	60	5.55
18	3	2	75	5.3
18	3	2	90	5.65
18	3	2	105	5.45
18	3	2	120	5.25
18	3	2	IPTT	6.25
18	4	3	-60	4.7
18	4	3	-30	4.8
18	4	3	0	4.75
18	4	3	15	6.15
18	4	3	30	6.75
18	4	3	45	6.4
18	4	3	60	5.6
18	4	3	75	5.75
18	4	3	90	5.5
18	4	3	105	5.5
18	4	3	120	5.25
18	4	3	IPTT	5.4
19	1	3	-60	5.05
19	1	3	-30	5.1
19	1	3	0	4.9
19	1	3	15	5.45
19	1	3	30	6.1
19	1	3	45	5.85
19	1	3	60	6.45
19	1	3	75	6.45
19	1	3	90	5.85
19	1	3	105	6.1
19	1	3	120	6.25
19	1	3	IPTT	4.8
19	2	2	-60	4.7
19	2	2	-30	5.05
19	2	2	0	5
19	2	2	15	5.55
19	2	2	30	5.8
19	2	2	45	5.35
19	2	2	60	5.75
19	2	2	75	5.8
19	2	2	90	5.7
19	2	2	105	5.4
19	2	2	120	5.35
19	2	2	IPTT	3.8
19	3	1	-60	4.9
19	3	1	-30	5.25
19	3	1	0	5.1
19	3	1	15	5.35
19	3	1	30	5.4
19	3	1	45	5.75
19	3	1	60	5.75
19	3	1	75	5.35
19	3	1	90	5.45
19	3	1	105	5.35
19	3	1	120	5.15
19	3	1	IPTT	4.55
19	4	4	-60	4.85
19	4	4	-30	4.95
19	4	4	0	4.9
19	4	4	15	5.25
19	4	4	30	6.05
19	4	4	45	5.75
19	4	4	60	5.6
19	4	4	75	5.45
19	4	4	90	5.75
19	4	4	105
19	4	4	120
19	4	4	IPTT	4.1
20	1	1	-60	4.5
20	1	1	-30	4.7
20	1	1	0	4.4
20	1	1	15	4.55
20	1	1	30	4.7
20	1	1	45	4.7
20	1	1	60	4.55
20	1	1	75	4.2
20	1	1	90	4.1
20	1	1	105	3.85
20	1	1	120	3.55
20	1	1	IPTT	2.8
20	2	3	-60	4.6
20	2	3	-30	4.7
20	2	3	0	4.7
20	2	3	15	5.75
20	2	3	30	7.35
20	2	3	45	6.95
20	2	3	60	6.2
20	2	3	75	4.95
20	2	3	90	4.25
20	2	3	105	5.25
20	2	3	120	4.7
20	2	3	IPTT	3.3
20	3	4	-60	4.5
20	3	4	-30	4.05
20	3	4	0	3.45
20	3	4	15	4.6
20	3	4	30	4.85
20	3	4	45	4.85
20	3	4	60	4.85
20	3	4	75	4.6
20	3	4	90	4.5
20	3	4	105	4.4
20	3	4	120	4.4
20	3	4	IPTT	2.7
20	4	2	-60	4.35
20	4	2	-30	4.8
20	4	2	0	3.7
20	4	2	15	3.8
20	4	2	30	4.35
20	4	2	45	4.45
20	4	2	60	4.3
20	4	2	75	3.75
20	4	2	90	3.3
20	4	2	105	3.95
20	4	2	120	3.8
20	4	2	IPTT	2.85

## Sheet: Insulin
Participant	Period	Treatments	Time point	Insulin
			(min)	(IU)
1	1	1	0	5.895
1	1	1	15	5.18
1	1	1	30	4.293
1	1	1	45	3.107
1	1	1	60	3.59
1	1	1	75	1.999
1	1	1	90	1.5
1	1	1	105	0.687
1	1	1	120	1.442
1	1	1	IP	0.29
1	2	4	0	7.027
1	2	4	15	9.552
1	2	4	30	15.339
1	2	4	45	7.805
1	2	4	60	6.955
1	2	4	75	7.459
1	2	4	90	6.129
1	2	4	105	3.307
1	2	4	120	3.231
1	3	4	IP	1.098
1	3	2	0	6.32
1	3	2	15	6.807
1	3	2	30	9.615
1	3	2	45	6.273
1	3	2	60	7.164
1	3	2	75	4.146
1	3	2	90	2.358
1	3	2	105	3.59
1	3	2	120	2.127
1	3	2	IP	1.863
1	4	3	0	5.0975
1	4	3	15	6.724
1	4	3	30	9.936
1	4	3	45	6.729
1	4	3	60	5.505
1	4	3	75	5.176
1	4	3	90	4.238
1	4	3	105	2.896
1	4	3	120	3.102
1	4	3	IP	1.098
2	1	2	0	6.643
2	1	2	15	11.167
2	1	2	30	9.739
2	1	2	45	10.697
2	1	2	60	14.888
2	1	2	75	9.611
2	1	2	90	10.925
2	1	2	105	17.211
2	1	2	120	6.007
2	1	2	IP	3.766
2	2	1	0	9.232
2	2	1	15	5.871
2	2	1	30	5.687
2	2	1	45	6.341
2	2	1	60	6.491
2	2	1	75	6.636
2	2	1	90	4.145
2	2	1	105	5.762
2	2	1	120	5.453
2	3	1	IP	1.922
2	3	3	0	4.873
2	3	3	15	12.294
2	3	3	30	13.79
2	3	3	45	12.61
2	3	3	60	14.713
2	3	3	75	9.933
2	3	3	90	6.48
2	3	3	105	6.494
2	3	3	120	6.361
2	3	3	IP	4.62
2	4	4	0	3.544
2	4	4	15	15.254
2	4	4	30	9.902
2	4	4	45	11.438
2	4	4	60	9.239
2	4	4	75	9.7
2	4	4	90	8.946
2	4	4	105	7.511
2	4	4	120	9.971
2	4	4	IP	9.365
3	1	4	0	5.519
3	1	4	15	6.583
3	1	4	30	10.624
3	1	4	45	10.624
3	1	4	60	11.185
3	1	4	75	8.578
3	1	4	90	8.947
3	1	4	105	11.186
3	1	4	120	5.695
3	1	4	IP	6.24
3	2	3	0	8.626
3	2	3	15	14.001
3	2	3	30	11.847
3	2	3	45	11.185
3	2	3	60	14.001
3	2	3	75	14.532
3	2	3	90	7.18
3	2	3	105	5.972
3	2	3	120	5.713
3	3	3	IP	10.28
3	3	1	0	6.416
3	3	1	15	8.198
3	3	1	30	7.774
3	3	1	45	11.402
3	3	1	60	5.086
3	3	1	75	4.309
3	3	1	90	5.344
3	3	1	105	3.538
3	3	1	120	3.131
3	3	1	IP	1.562
3	4	2	0	7.198
3	4	2	15	13.672
3	4	2	30	6.074
3	4	2	45	7.543
3	4	2	60	9.998
3	4	2	75	10.162
3	4	2	90	5.334
3	4	2	105	6.379
3	4	2	120	7.774
3	4	2	IP	6.873
4	1	3	0	12.032
4	1	3	15	25.682
4	1	3	30	35.654
4	1	3	45	24.702
4	1	3	60	25.686
4	1	3	75	20.235
4	1	3	90	18.648
4	1	3	105	23.406
4	1	3	120	12.611
4	1	3	IP	18.41
4	2	2	0	12.999
4	2	2	15	24.624
4	2	2	30	19.601
4	2	2	45	15.228
4	2	2	60	15.569
4	2	2	75	16.794
4	2	2	90	7.222
4	2	2	105	10.76
4	2	2	120	10.753
4	3	2	IP	5.163
4	3	4	0	11.285
4	3	4	15	37.391
4	3	4	30	47.173
4	3	4	45	46.816
4	3	4	60	24.504
4	3	4	75	24.493
4	3	4	90	17.128
4	3	4	105	20.444
4	3	4	120	17.999
4	3	4	IP	6.314
4	4	1	0	7.501
4	4	1	15	14.988
4	4	1	30	6.449
4	4	1	45	7.215
4	4	1	60	6.622
4	4	1	75	6.001
4	4	1	90	11.395
4	4	1	105	9.987
4	4	1	120	10.115
4	4	1	IP	9.997
5	1	4	0	5.901
5	1	4	15	5.439
5	1	4	30	18.06
5	1	4	45	10.366
5	1	4	60	15.726
5	1	4	75	15.358
5	1	4	90	17.354
5	1	4	105	14.638
5	1	4	120	11.933
5	1	4	IP	1.644
5	2	1	0	6.837
5	2	1	15	7.767
5	2	1	30	5.357
5	2	1	45	4.432
5	2	1	60	6.968
5	2	1	75	6.482
5	2	1	90	4.717
5	2	1	105	3.563
5	2	1	120	3.957
5	3	1	IP	3.395
5	3	3	0	5.881
5	3	3	15	15.275
5	3	3	30	15.004
5	3	3	45	13.742
5	3	3	60	12.799
5	3	3	75	6.251
5	3	3	90	10.9
5	3	3	105	6.371
5	3	3	120	6.825
5	3	3	IP	2.255
5	4	2	0	9.411
5	4	2	15	16.387
5	4	2	30	9.019
5	4	2	45	11.257
5	4	2	60	4.955
5	4	2	75	11.155
5	4	2	90	9.206
5	4	2	105	10.932
5	4	2	120	7.074
5	4	2	IP	4.808
6	1	1	0	10.022
6	1	1	15	4.643
6	1	1	30	6.314
6	1	1	45	6.104
6	1	1	60	4.973
6	1	1	75	4.89
6	1	1	90	2.676
6	1	1	105	1.529
6	1	1	120	2.927
6	1	1	IP
6	2	2	0	13.718
6	2	2	15	10.658
6	2	2	30	9.731
6	2	2	45	11.071
6	2	2	60	8.815
6	2	2	75	10.499
6	2	2	90	7.223
6	2	2	105	7.101
6	2	2	120	5.871
6	3	2	IP	4.11
6	3	4	0	16.854
6	3	4	15	60.344
6	3	4	30	35.533
6	3	4	45	31.955
6	3	4	60	26.151
6	3	4	75	28.44
6	3	4	90	24.736
6	3	4	105	18.443
6	3	4	120	12.751
6	3	4	IP	4.948
6	4	3	0	14.782
6	4	3	15	26.803
6	4	3	30	43.258
6	4	3	45	19.775
6	4	3	60	15.181
6	4	3	75	19.691
6	4	3	90	14.135
6	4	3	105	20.305
6	4	3	120	15.282
6	4	3	IP	9.232
7	1	2	0	7.755
7	1	2	15	10.635
7	1	2	30	10.981
7	1	2	45	9.648
7	1	2	60	7.585
7	1	2	75	6.158
7	1	2	90	6.289
7	1	2	105	7.022
7	1	2	120	3.721
7	1	2	IP	2.832
7	2	3	0	8.631
7	2	3	15	14.663
7	2	3	30	16.084
7	2	3	45	13.545
7	2	3	60	10.488
7	2	3	75	11.052
7	2	3	90	6.804
7	2	3	105	8.502
7	2	3	120	6.63
7	3	3	IP	3.634
7	3	1	0	10.562
7	3	1	15	11.334
7	3	1	30	10.108
7	3	1	45	10.012
7	3	1	60	6.627
7	3	1	75	5.444
7	3	1	90	3.908
7	3	1	105	3.726
7	3	1	120	3.031
7	3	1	IP	2.501
7	4	4	0
7	4	4	15
7	4	4	30	16.174
7	4	4	45	16.578
7	4	4	60	12.253
7	4	4	75	13.312
7	4	4	90	6.499
7	4	4	105	7.081
7	4	4	120	5.219
7	4	4	IP	19.2
8	1	3	0	12.188
8	1	3	15	10.233
8	1	3	30	9.41
8	1	3	45	9.096
8	1	3	60	9.545
8	1	3	75	10.479
8	1	3	90	10.401
8	1	3	105	6.489
8	1	3	120	9.281
8	1	3	IP	3.784
8	2	4	0	11.384
8	2	4	15	22.041
8	2	4	30	13.569
8	2	4	45	5.7
8	2	4	60	15.678
8	2	4	75	12.892
8	2	4	90	17.489
8	2	4	105	13.459
8	2	4	120	13.889
8	3	4	IP	4.979
8	3	2	0	8.698
8	3	2	15	14.578
8	3	2	30	10.539
8	3	2	45	10.859
8	3	2	60	10.968
8	3	2	75	11.384
8	3	2	90	7.417
8	3	2	105	10.617
8	3	2	120	6.966
8	3	2	IP	3.479
8	4	1	0	12.682
8	4	1	15	11.066
8	4	1	30	10.606
8	4	1	45	10.704
8	4	1	60	12.484
8	4	1	75	9.39
8	4	1	90	10.744
8	4	1	105	8.915
8	4	1	120	9.41
8	4	1	IP	4.127
9	1	1	0	6.122
9	1	1	15	4.923
9	1	1	30	4.652
9	1	1	45	4.66
9	1	1	60	4.734
9	1	1	75	4.452
9	1	1	90	3.518
9	1	1	105	3.057
9	1	1	120	2.01
9	1	1	IP	0.5
9	2	3	0	6.302
9	2	3	15	8.69
9	2	3	30	16.905
9	2	3	45	16.471
9	2	3	60	10.347
9	2	3	75	9.288
9	2	3	90	11.926
9	2	3	105	6.832
9	2	3	120	6.413
9	3	3	IP	1.794
9	3	2	0	6.573
9	3	2	15	8.871
9	3	2	30	9.885
9	3	2	45	7.806
9	3	2	60	9.441
9	3	2	75	5.496
9	3	2	90	3.327
9	3	2	105	3.435
9	3	2	120	4.005
9	3	2	IP	0.866
9	4	4	0	7.418
9	4	4	15	14.295
9	4	4	30	6.946
9	4	4	45	8.925
9	4	4	60	10.365
9	4	4	75	9.398
9	4	4	90	8.732
9	4	4	105	6.085
9	4	4	120	7.811
9	4	4	IP	0.7
10	1	3	0	19.276
10	1	3	15	17.183
10	1	3	30	19.054
10	1	3	45	16.433
10	1	3	60	14.736
10	1	3	75	13.651
10	1	3	90	13.31
10	1	3	105	14.096
10	1	3	120	13.068
10	1	3	IP	12.684
10	2	4	0	17.736
10	2	4	15	19.387
10	2	4	30	26.372
10	2	4	45	21.653
10	2	4	60	17.218
10	2	4	75	15.84
10	2	4	90	16.926
10	2	4	105	14.3
10	2	4	120	14.806
10	3	4	IP	12.962
10	3	1	0	19.34
10	3	1	15	12.442
10	3	1	30	11.348
10	3	1	45	13.097
10	3	1	60	12.442
10	3	1	75	12.791
10	3	1	90	12.127
10	3	1	105	10.483
10	3	1	120	10.74
10	3	1	IP	13.206
10	4	2	0	15.207
10	4	2	15	15.275
10	4	2	30	16.659
10	4	2	45	14.265
10	4	2	60	15.37
10	4	2	75	12.617
10	4	2	90	11.669
10	4	2	105	10.119
10	4	2	120	11.064
10	4	2	IP	10.593
11	1	2	0	14.964
11	1	2	15	13.558
11	1	2	30	15.539
11	1	2	45	14.668
11	1	2	60	11.877
11	1	2	75	12.105
11	1	2	90	10.8
11	1	2	105	8.899
11	1	2	120	9.717
11	1	2	IP	12.089
11	2	1	0	12.25
11	2	1	15	11.311
11	2	1	30	11.639
11	2	1	45	9.569
11	2	1	60	8.593
11	2	1	75	8.17
11	2	1	90	7.866
11	2	1	105	5.406
11	2	1	120	4.94
11	3	1	IP	20.454
11	3	4	0	11.979
11	3	4	15	21.389
11	3	4	30	32.872
11	3	4	45	21.646
11	3	4	60	18.434
11	3	4	75	14.103
11	3	4	90	13.205
11	3	4	105	11.514
11	3	4	120	12.359
11	3	4	IP	6.85
11	4	3	0	10.665
11	4	3	15	11.924
11	4	3	30	26.817
11	4	3	45	20.781
11	4	3	60	15.959
11	4	3	75	13.431
11	4	3	90	13.64
11	4	3	105	9.056
11	4	3	120	10.218
11	4	3	IP	4.494
12	1	4	0	9.148
12	1	4	15	3.958
12	1	4	30	9.652
12	1	4	45	10.177
12	1	4	60	7.631
12	1	4	75	4.438
12	1	4	90	7.181
12	1	4	105	4.392
12	1	4	120	6.006
12	1	4	IP	3.285
12	2	2	0	9.878
12	2	2	15	5.159
12	2	2	30	8.831
12	2	2	45	10.171
12	2	2	60	9.345
12	2	2	75	5.073
12	2	2	90	3.897
12	2	2	105	7.389
12	2	2	120	6.894
12	3	2	IP	1.429
12	3	3	0	10.057
12	3	3	15	8.898
12	3	3	30	5.797
12	3	3	45	8.099
12	3	3	60	8.031
12	3	3	75	4.805
12	3	3	90	4.054
12	3	3	105	5.116
12	3	3	120	3.949
12	3	3	IP	0.479
12	4	1	0	6.045
12	4	1	15	5.673
12	4	1	30	4.004
12	4	1	45	4.34
12	4	1	60	4.669
12	4	1	75	4.712
12	4	1	90	4.788
12	4	1	105	1.674
12	4	1	120	1.3
12	4	1	IP	3.858
13	1	3	0	7.024
13	1	3	15	12.103
13	1	3	30	15.529
13	1	3	45	15.94
13	1	3	60	13.925
13	1	3	75	11.547
13	1	3	90	12.231
13	1	3	105	11.34
13	1	3	120	6.082
13	1	3	IP	21.012
13	2	1	0	7.659
13	2	1	15	8.235
13	2	1	30	6.867
13	2	1	45	8.857
13	2	1	60	7.918
13	2	1	75	6.43
13	2	1	90	5.2
13	2	1	105	5.454
13	2	1	120	4.748
13	3	1	IP	13.445
13	3	2	0	5.553
13	3	2	15	6.614
13	3	2	30	7.618
13	3	2	45	7.509
13	3	2	60	8.022
13	3	2	75	6.499
13	3	2	90	9.263
13	3	2	105	5.988
13	3	2	120	4.42
13	3	2	IP	17.699
13	4	4	0	8.652
13	4	4	15	14.519
13	4	4	30	16.757
13	4	4	45	16.146
13	4	4	60	12.705
13	4	4	75	21.044
13	4	4	90	12.465
13	4	4	105	13.871
13	4	4	120	13.801
13	4	4	IP	22.892
14	1	1	0	10.902
14	1	1	15	12.134
14	1	1	30	9.899
14	1	1	45	9.537
14	1	1	60	8.388
14	1	1	75	7.997
14	1	1	90	8.05
14	1	1	105	7.186
14	1	1	120	6.27
14	1	1	IP	5.507
14	2	4	0	11.04
14	2	4	15	23.59
14	2	4	30	30.268
14	2	4	45	20.704
14	2	4	60	19.106
14	2	4	75	13.82
14	2	4	90	15.989
14	2	4	105	16.46
14	2	4	120	12.112
14	3	4	IP	5.282
14	3	3	0	10.16
14	3	3	15	25.586
14	3	3	30	21.638
14	3	3	45	21.835
14	3	3	60	18.123
14	3	3	75	15.73
14	3	3	90	16.065
14	3	3	105	12.676
14	3	3	120	9.61
14	3	3	IP	4.683
14	4	2	0	10.743
14	4	2	15	17.027
14	4	2	30	15.97
14	4	2	45	13.463
14	4	2	60	12.001
14	4	2	75	10.346
14	4	2	90	8.515
14	4	2	105	6.559
14	4	2	120	10.16
14	4	2	IP	5.787
15	1	2	0	10.867
15	1	2	15	13.805
15	1	2	30	20.533
15	1	2	45	14.211
15	1	2	60	15.138
15	1	2	75	17.331
15	1	2	90	10.686
15	1	2	105	11.347
15	1	2	120	10.867
15	1	2	IP	3.847
15	2	3	0	10.956
15	2	3	15	14.195
15	2	3	30	16.632
15	2	3	45	12.2
15	2	3	60	14.049
15	2	3	75	10.504
15	2	3	90	10.974
15	2	3	105	7.85
15	2	3	120	6.951
15	3	3	IP	1.493
15	3	4	0	7.514
15	3	4	15	18.884
15	3	4	30	16.647
15	3	4	45	16.077
15	3	4	60	14.773
15	3	4	75	10.811
15	3	4	90	10.184
15	3	4	105	10.65
15	3	4	120	9.153
15	3	4	IP	1.728
15	4	1	0	10.902
15	4	1	15	10.936
15	4	1	30	11.855
15	4	1	45	11.541
15	4	1	60	9.594
15	4	1	75	9.536
15	4	1	90	8.801
15	4	1	105	8.036
15	4	1	120	5.077
15	4	1	IP	2.31
16	1	4	0	8.982
16	1	4	15	4.409
16	1	4	30	8.432
16	1	4	45	7.492
16	1	4	60	7.568
16	1	4	75	5.097
16	1	4	90	4.918
16	1	4	105	4.833
16	1	4	120	5.299
16	1	4	IP	2.317
16	2	2	0	4.837
16	2	2	15	5.805
16	2	2	30	6.93
16	2	2	45	5.998
16	2	2	60	6.8
16	2	2	75	6.052
16	2	2	90	4.222
16	2	2	105	4.533
16	2	2	120	4.223
16	3	2	IP	1.204
16	3	1	0	6.324
16	3	1	15	5.148
16	3	1	30	6.939
16	3	1	45	4.067
16	3	1	60	4.317
16	3	1	75	3.134
16	3	1	90	2.357
16	3	1	105	2.156
16	3	1	120	1.73
16	3	1	IP	0.478
16	4	3	0	3.774
16	4	3	15	1.638
16	4	3	30	8.431
16	4	3	45	4.287
16	4	3	60	7.239
16	4	3	75	8.383
16	4	3	90	9.521
16	4	3	105	4.803
16	4	3	120	4.287
16	4	3	IP	4.802
17	1	2	0	7.94
17	1	2	15	15.724
17	1	2	30	7.877
17	1	2	45	9.567
17	1	2	60	8.808
17	1	2	75	9.426
17	1	2	90	7.476
17	1	2	105	5.242
17	1	2	120	5.637
17	1	2	IP	3.48
17	2	4	0	7.768
17	2	4	15	12.447
17	2	4	30	14.311
17	2	4	45	12.861
17	2	4	60	16.9
17	2	4	75	9.404
17	2	4	90	13.748
17	2	4	105	11.204
17	2	4	120	8.587
17	3	4	IP	5.175
17	3	3	0	8.336
17	3	3	15	13.199
17	3	3	30	12.837
17	3	3	45	11.355
17	3	3	60	12.447
17	3	3	75	7.566
17	3	3	90	11.756
17	3	3	105	5.275
17	3	3	120	7.095
17	3	3	IP	4.765
17	4	1	0	7.766
17	4	1	15	7.332
17	4	1	30	7.883
17	4	1	45	7.71
17	4	1	60	6.886
17	4	1	75	6.551
17	4	1	90	5.108
17	4	1	105	4.197
17	4	1	120	3.519
17	4	1	IP	3.28
18	1	4	0	10.302
18	1	4	15	31.447
18	1	4	30	50.011
18	1	4	45	49.226
18	1	4	60	51.724
18	1	4	75	23.604
18	1	4	90	18.755
18	1	4	105	21.378
18	1	4	120	13.088
18	1	4	IP	11.591
18	2	1	0	8.323
18	2	1	15	10.67
18	2	1	30	8.422
18	2	1	45	9.034
18	2	1	60
18	2	1	75	5.5
18	2	1	90	5.669
18	2	1	105	2.919
18	2	1	120	1.9
18	3	1	IP	1.092
18	3	2	0	10.32
18	3	2	15	17.322
18	3	2	30	17.153
18	3	2	45	20.362
18	3	2	60	9.535
18	3	2	75	6.612
18	3	2	90	10.787
18	3	2	105	12.587
18	3	2	120	7.896
18	3	2	IP	10.763
18	4	3	0	8.594
18	4	3	15	24.735
18	4	3	30	30.397
18	4	3	45	25.268
18	4	3	60	16.107
18	4	3	75	16.322
18	4	3	90	16.745
18	4	3	105	16.084
18	4	3	120	11.455
18	4	3	IP	26.252
19	1	3	0	4.058
19	1	3	15	3.286
19	1	3	30	8.225
19	1	3	45	7.784
19	1	3	60	8.141
19	1	3	75	8.421
19	1	3	90	5.163
19	1	3	105	6.768
19	1	3	120	5.212
19	1	3	IP	1.1
19	2	2	0	7.664
19	2	2	15	6.158
19	2	2	30	11.041
19	2	2	45	10.236
19	2	2	60	9.588
19	2	2	75	7.248
19	2	2	90	4.911
19	2	2	105	4.277
19	2	2	120	3.586
19	3	2	IP	0.2
19	3	1	0	6.954
19	3	1	15	3.586
19	3	1	30	4.486
19	3	1	45	6.426
19	3	1	60	8.574
19	3	1	75	6.341
19	3	1	90	5.457
19	3	1	105	4.962
19	3	1	120	4.513
19	3	1	IP	0.3
19	4	4	0	6.81
19	4	4	15	5.561
19	4	4	30	14.716
19	4	4	45	10.868
19	4	4	60	11.072
19	4	4	75	9.845
19	4	4	90	10.649
19	4	4	105	10.024
19	4	4	120	7.906
19	4	4	IP	0.414
20	1	1	0	12.287
20	1	1	15	10.077
20	1	1	30	9.512
20	1	1	45	8.791
20	1	1	60	6.42
20	1	1	75	7.033
20	1	1	90	4.877
20	1	1	105	5.007
20	1	1	120	4.143
20	1	1	IP	0.275
20	2	3	0	11.205
20	2	3	15	17.419
20	2	3	30	23.553
20	2	3	45	23.6
20	2	3	60	24.632
20	2	3	75	16.032
20	2	3	90	8.174
20	2	3	105	13.017
20	2	3	120	9.65
20	3	3	IP	2.547
20	3	4	0	9.273
20	3	4	15	12.289
20	3	4	30	14.531
20	3	4	45	13.494
20	3	4	60	10.706
20	3	4	75	9.215
20	3	4	90	7.773
20	3	4	105	8.049
20	3	4	120	7.077
20	3	4	IP	0.885
20	4	2	0	8.711
20	4	2	15	6.875
20	4	2	30	8.589
20	4	2	45	7.493
20	4	2	60	6.65
20	4	2	75	5.437
20	4	2	90	3.882
20	4	2	105	4.503
20	4	2	120	3.369
20	4	2	IP	0.166

## Sheet: Lactate
Participant	Period	Treatments	Time point	Lactate
			(min)	(mmol.L)
1	1	1	-60	0.505
1	1	1	-30	0.525
1	1	1	0	0.53
1	1	1	15	0.725
1	1	1	30	1.025
1	1	1	45	1.08
1	1	1	60	1.16
1	1	1	75	1.47
1	1	1	90	1.575
1	1	1	105	2.22
1	1	1	120	3.04
1	1	1	IPT	1.985
1	2	4	-60	0.86
1	2	4	-30	0.56
1	2	4	0	0.695
1	2	4	15	1.395
1	2	4	30	1.16
1	2	4	45	1.205
1	2	4	60	1.21
1	2	4	75	1.3
1	2	4	90	1.325
1	2	4	105	1.835
1	2	4	120	1.69
1	2	4	IPT	1.755
1	3	2	-60	0.61
1	3	2	-30	1.13
1	3	2	0	0.715
1	3	2	15	1.095
1	3	2	30	1.05
1	3	2	45	1.28
1	3	2	60	1.085
1	3	2	75	1.09
1	3	2	90	1.63
1	3	2	105	1.55
1	3	2	120	1.92
1	3	2	IPT	1.685
1	4	3	-60	0.665
1	4	3	-30	0.745
1	4	3	0	0.525
1	4	3	15	1.13
1	4	3	30	0.895
1	4	3	45	1.06
1	4	3	60	1.085
1	4	3	75	0.835
1	4	3	90	1.075
1	4	3	105	1.135
1	4	3	120	1.045
1	4	3	IPT	1.37
2	1	2	-60	0.86
2	1	2	-30	0.895
2	1	2	0	1.92
2	1	2	15	1.4
2	1	2	30	1.52
2	1	2	45	1.455
2	1	2	60	1.695
2	1	2	75	1.84
2	1	2	90	1.87
2	1	2	105	1.76
2	1	2	120	2.09
2	1	2	IPT	6.345
2	2	1	-60	0.59
2	2	1	-30	0.72
2	2	1	0	0.68
2	2	1	15	1.56
2	2	1	30	1.525
2	2	1	45	1.495
2	2	1	60	1.74
2	2	1	75	1.89
2	2	1	90	1.695
2	2	1	105	2.025
2	2	1	120	1.895
2	2	1	IPT	5.7
2	3	3	-60	0.615
2	3	3	-30	0.56
2	3	3	0	0.695
2	3	3	15	1.405
2	3	3	30	1.605
2	3	3	45	1.79
2	3	3	60	1.645
2	3	3	75	1.71
2	3	3	90	1.74
2	3	3	105	1.515
2	3	3	120	1.41
2	3	3	IPT	3.645
2	4	4	-60	0.65
2	4	4	-30	0.695
2	4	4	0	0.455
2	4	4	15	1.495
2	4	4	30	1.565
2	4	4	45	1.475
2	4	4	60	1.49
2	4	4	75	1.535
2	4	4	90	1.76
2	4	4	105	1.73
2	4	4	120	1.725
2	4	4	IPT	6.26
3	1	4	-60	0.87
3	1	4	-30	0.665
3	1	4	0	0.815
3	1	4	15	1.12
3	1	4	30	1.155
3	1	4	45	0.955
3	1	4	60	0.895
3	1	4	75	0.95
3	1	4	90	1.065
3	1	4	105	0.94
3	1	4	120	1.04
3	1	4	IPT	5.46
3	2	3	-60	0.805
3	2	3	-30
3	2	3	0	1.05
3	2	3	15	1.39
3	2	3	30	1.29
3	2	3	45	1.275
3	2	3	60	1.315
3	2	3	75	1.085
3	2	3	90	1.14
3	2	3	105	1.03
3	2	3	120	1.05
3	2	3	IPT	7.805
3	3	1	-60	0.9
3	3	1	-30	0.745
3	3	1	0	0.815
3	3	1	15	0.96
3	3	1	30	0.91
3	3	1	45	0.86
3	3	1	60	0.825
3	3	1	75	0.835
3	3	1	90	0.945
3	3	1	105	0.855
3	3	1	120	0.9
3	3	1	IPT	7.3
3	4	2	-60	0.83
3	4	2	-30	0.695
3	4	2	0	0.67
3	4	2	15	1.08
3	4	2	30	0.93
3	4	2	45	0.95
3	4	2	60	0.92
3	4	2	75	0.86
3	4	2	90	0.91
3	4	2	105	0.93
3	4	2	120	0.945
3	4	2	IPT	8.56
4	1	3	-60	0.945
4	1	3	-30	0.73
4	1	3	0	0.845
4	1	3	15	1.01
4	1	3	30	1.03
4	1	3	45	0.945
4	1	3	60	0.93
4	1	3	75	0.9
4	1	3	90	0.835
4	1	3	105	0.83
4	1	3	120	0.815
4	1	3	IPT	5.51
4	2	2	-60	0.65
4	2	2	-30	0.555
4	2	2	0	0.645
4	2	2	15	1.32
4	2	2	30	1.435
4	2	2	45	0.845
4	2	2	60	0.865
4	2	2	75	0.79
4	2	2	90	0.815
4	2	2	105	0.745
4	2	2	120	0.74
4	2	2	IPT	8.435
4	3	4	-60	0.85
4	3	4	-30	0.885
4	3	4	0	0.795
4	3	4	15	1.27
4	3	4	30	1.195
4	3	4	45	1.23
4	3	4	60	1.005
4	3	4	75	0.91
4	3	4	90	0.96
4	3	4	105	0.885
4	3	4	120	0.82
4	3	4	IPT	10.305
4	4	1	-60	0.745
4	4	1	-30	0.925
4	4	1	0	0.61
4	4	1	15	1.34
4	4	1	30	1.185
4	4	1	45	1.095
4	4	1	60	1.075
4	4	1	75	0.835
4	4	1	90	0.855
4	4	1	105	0.94
4	4	1	120	0.79
4	4	1	IPT	12.785
5	1	4	-60	0.895
5	1	4	-30	1
5	1	4	0	1.33
5	1	4	15	1.32
5	1	4	30	1.34
5	1	4	45	1.37
5	1	4	60	1.315
5	1	4	75	1.345
5	1	4	90	1.165
5	1	4	105	1.065
5	1	4	120	1.14
5	1	4	IPT	4.535
5	2	1	-60	0.895
5	2	1	-30	1.155
5	2	1	0	0.595
5	2	1	15	0.93
5	2	1	30	0.475
5	2	1	45	0.94
5	2	1	60	1.86
5	2	1	75	0.88
5	2	1	90	0.785
5	2	1	105	0.765
5	2	1	120	1.07
5	2	1	IPT	5.825
5	3	3	-60	0.86
5	3	3	-30	0.88
5	3	3	0	0.805
5	3	3	15	0.955
5	3	3	30	1.4
5	3	3	45	1.055
5	3	3	60	1.16
5	3	3	75	0.955
5	3	3	90	0.81
5	3	3	105	0.88
5	3	3	120	1.06
5	3	3	IPT	6.265
5	4	2	-60	0.79
5	4	2	-30	0.79
5	4	2	0	0.665
5	4	2	15	0.79
5	4	2	30	0.875
5	4	2	45	0.78
5	4	2	60	0.81
5	4	2	75	0.78
5	4	2	90	0.765
5	4	2	105	0.775
5	4	2	120	0.85
5	4	2	IPT	4.89
6	1	1	-60	1.005
6	1	1	-30	1.14
6	1	1	0	1.28
6	1	1	15	0.945
6	1	1	30	0.855
6	1	1	45	0.775
6	1	1	60	0.775
6	1	1	75	0.68
6	1	1	90	0.815
6	1	1	105	0.835
6	1	1	120	0.77
6	1	1	IPT
6	2	2	-60	1.92
6	2	2	-30	1.795
6	2	2	0	1.375
6	2	2	15	1.76
6	2	2	30	1.485
6	2	2	45	1.13
6	2	2	60	1.01
6	2	2	75	0.93
6	2	2	90	0.785
6	2	2	105	0.74
6	2	2	120	0.84
6	2	2	IPT	1.58
6	3	4	-60	1.47
6	3	4	-30	1.115
6	3	4	0	1.33
6	3	4	15	1.425
6	3	4	30	1.215
6	3	4	45	1.015
6	3	4	60	0.925
6	3	4	75	0.91
6	3	4	90	0.805
6	3	4	105	0.74
6	3	4	120	0.75
6	3	4	IPT	7.42
6	4	3	-60	1.335
6	4	3	-30	1
6	4	3	0	1.27
6	4	3	15	1.745
6	4	3	30	1.34
6	4	3	45	1.185
6	4	3	60	0.99
6	4	3	75	0.945
6	4	3	90	0.975
6	4	3	105	0.905
6	4	3	120	0.82
6	4	3	IPT	2.62
7	1	2	-60	1.125
7	1	2	-30	1.08
7	1	2	0	1.105
7	1	2	15	1.565
7	1	2	30	1.565
7	1	2	45	1.54
7	1	2	60	1.56
7	1	2	75	1.595
7	1	2	90	1.5
7	1	2	105	1.605
7	1	2	120	1.56
7	1	2	IPT	7.915
7	2	3	-60	1.05
7	2	3	-30	1.295
7	2	3	0	1.01
7	2	3	15	1.38
7	2	3	30	1.3
7	2	3	45	1.265
7	2	3	60	1.31
7	2	3	75	1.35
7	2	3	90	1.255
7	2	3	105	1.21
7	2	3	120	1.13
7	2	3	IPT	7.785
7	3	1	-60	0.85
7	3	1	-30	1.37
7	3	1	0	1.16
7	3	1	15	1.68
7	3	1	30	1.425
7	3	1	45	1.33
7	3	1	60	1.35
7	3	1	75	1.295
7	3	1	90	1.25
7	3	1	105	1.235
7	3	1	120	1.255
7	3	1	IPT	4.84
7	4	4	-60	1.15
7	4	4	-30	1.125
7	4	4	0
7	4	4	15
7	4	4	30	1.83
7	4	4	45	1.935
7	4	4	60	1.63
7	4	4	75	1.44
7	4	4	90	1.8
7	4	4	105	1.83
7	4	4	120	1.9
7	4	4	IPT	7.025
8	1	3	-60	0.895
8	1	3	-30	1.725
8	1	3	0	1.13
8	1	3	15	1.415
8	1	3	30	1.23
8	1	3	45	1.185
8	1	3	60	1.215
8	1	3	75	1.195
8	1	3	90	1.16
8	1	3	105	1.195
8	1	3	120	1.185
8	1	3	IPT	7.955
8	2	4	-60	1.45
8	2	4	-30	1.13
8	2	4	0	0.87
8	2	4	15	1.305
8	2	4	30	1.24
8	2	4	45
8	2	4	60	1.38
8	2	4	75	1.395
8	2	4	90	1.335
8	2	4	105	1.4
8	2	4	120	1.24
8	2	4	IPT	9.935
8	3	2	-60	1.075
8	3	2	-30	1.145
8	3	2	0	1.075
8	3	2	15	2.255
8	3	2	30	1.905
8	3	2	45	1.65
8	3	2	60	1.71
8	3	2	75	1.545
8	3	2	90	1.445
8	3	2	105	1.315
8	3	2	120	1.275
8	3	2	IPT	9.525
8	4	1	-60	1.37
8	4	1	-30	1.49
8	4	1	0	1.25
8	4	1	15	1.72
8	4	1	30	1.525
8	4	1	45	1.6
8	4	1	60	1.495
8	4	1	75	1.45
8	4	1	90	1.395
8	4	1	105	1.33
8	4	1	120	1.38
8	4	1	IPT	7.4
9	1	1	-60	0.75
9	1	1	-30	0.695
9	1	1	0	0.75
9	1	1	15	0.41
9	1	1	30	0.915
9	1	1	45	0.365
9	1	1	60	0.7
9	1	1	75	0.715
9	1	1	90	0.66
9	1	1	105	0.63
9	1	1	120	0.85
9	1	1	IPT	2.8
9	2	3	-60	1.05
9	2	3	-30	1.1
9	2	3	0	0.77
9	2	3	15	1.16
9	2	3	30	1.18
9	2	3	45	1.23
9	2	3	60	1.26
9	2	3	75	1.09
9	2	3	90	1.035
9	2	3	105	0.85
9	2	3	120	0.98
9	2	3	IPT	3.86
9	3	2	-60	1.04
9	3	2	-30	1.015
9	3	2	0	1.025
9	3	2	15	0.96
9	3	2	30	0.83
9	3	2	45	0.84
9	3	2	60	0.86
9	3	2	75	0.755
9	3	2	90	0.765
9	3	2	105	0.68
9	3	2	120	0.69
9	3	2	IPT	6.045
9	4	4	-60	0.875
9	4	4	-30	0.845
9	4	4	0	0.73
9	4	4	15	0.785
9	4	4	30	0.72
9	4	4	45	0.775
9	4	4	60	0.7
9	4	4	75	0.765
9	4	4	90	0.66
9	4	4	105	0.645
9	4	4	120	0.78
9	4	4	IPT	1.77
10	1	3	-60	0.75
10	1	3	-30	0.58
10	1	3	0	0.42
10	1	3	15	1.085
10	1	3	30	0.935
10	1	3	45	0.92
10	1	3	60	0.935
10	1	3	75	0.82
10	1	3	90	0.885
10	1	3	105	0.905
10	1	3	120	1.015
10	1	3	IPT	5.735
10	2	4	-60	0.935
10	2	4	-30	0.88
10	2	4	0	0.71
10	2	4	15	1.42
10	2	4	30	1.335
10	2	4	45	1.185
10	2	4	60	1.08
10	2	4	75	1.135
10	2	4	90	1.04
10	2	4	105	1.04
10	2	4	120	1.12
10	2	4	IPT	9.06
10	3	1	-60	0.865
10	3	1	-30	0.72
10	3	1	0	0.67
10	3	1	15	1.355
10	3	1	30	1.17
10	3	1	45	1.26
10	3	1	60	1.235
10	3	1	75	1.075
10	3	1	90	1.255
10	3	1	105	1.535
10	3	1	120	1.64
10	3	1	IPT	7.975
10	4	2	-60	0.925
10	4	2	-30	0.77
10	4	2	0	0.87
10	4	2	15	1.5
10	4	2	30	1.245
10	4	2	45	1.225
10	4	2	60	1.085
10	4	2	75	1.065
10	4	2	90	1.21
10	4	2	105	1.22
10	4	2	120	1.54
10	4	2	IPT	10
11	1	2	-60	0.74
11	1	2	-30	0.895
11	1	2	0	0.62
11	1	2	15	1.655
11	1	2	30	1.505
11	1	2	45	1.37
11	1	2	60	1.3
11	1	2	75	1.3
11	1	2	90	1.32
11	1	2	105	1.36
11	1	2	120	1.555
11	1	2	IPT	2.4
11	2	1	-60	0.64
11	2	1	-30	0.505
11	2	1	0	0.52
11	2	1	15	1.26
11	2	1	30	1.035
11	2	1	45	1.09
11	2	1	60	1.155
11	2	1	75	1.32
11	2	1	90	1.275
11	2	1	105	1.31
11	2	1	120	1.855
11	2	1	IPT	2.44
11	3	4	-60	0.8
11	3	4	-30	0.655
11	3	4	0	0.7
11	3	4	15	1.64
11	3	4	30	1.515
11	3	4	45	1.51
11	3	4	60	1.715
11	3	4	75	1.85
11	3	4	90	1.605
11	3	4	105	2.2
11	3	4	120	2.015
11	3	4	IPT	3.85
11	4	3	-60	0.63
11	4	3	-30	1.03
11	4	3	0	0.825
11	4	3	15	1.27
11	4	3	30	1.165
11	4	3	45	1.265
11	4	3	60	1.225
11	4	3	75	1.245
11	4	3	90	1.28
11	4	3	105	1.23
11	4	3	120	1.37
11	4	3	IPT	3.13
12	1	4	-60	0.615
12	1	4	-30	0.725
12	1	4	0	0.655
12	1	4	15	0.865
12	1	4	30	0.84
12	1	4	45	0.77
12	1	4	60	0.825
12	1	4	75	0.9
12	1	4	90	0.925
12	1	4	105	0.92
12	1	4	120	0.85
12	1	4	IPT	8.355
12	2	2	-60	0.715
12	2	2	-30	0.995
12	2	2	0	0.69
12	2	2	15	1.19
12	2	2	30	0.955
12	2	2	45	0.885
12	2	2	60	0.87
12	2	2	75	0.825
12	2	2	90	0.94
12	2	2	105	0.96
12	2	2	120	0.915
12	2	2	IPT	8.4
12	3	3	-60	0.79
12	3	3	-30	0.795
12	3	3	0	0.725
12	3	3	15	1.095
12	3	3	30	0.875
12	3	3	45	0.91
12	3	3	60	0.85
12	3	3	75	0.825
12	3	3	90	0.85
12	3	3	105	0.85
12	3	3	120	0.825
12	3	3	IPT	8.755
12	4	1	-60	0.685
12	4	1	-30	0.825
12	4	1	0	0.65
12	4	1	15	1.5
12	4	1	30	1.315
12	4	1	45	1.135
12	4	1	60	0.955
12	4	1	75	0.875
12	4	1	90	0.975
12	4	1	105	1.015
12	4	1	120	0.905
12	4	1	IPT	9.92
13	1	3	-60	0.925
13	1	3	-30	0.855
13	1	3	0	0.81
13	1	3	15	0.69
13	1	3	30	1.385
13	1	3	45	1.375
13	1	3	60	1.425
13	1	3	75	1.325
13	1	3	90	1.3
13	1	3	105	1.25
13	1	3	120	1.185
13	1	3	IPT	10.165
13	2	1	-60	0.845
13	2	1	-30	0.98
13	2	1	0	1.14
13	2	1	15	1.4
13	2	1	30	1.36
13	2	1	45	1.545
13	2	1	60	1.305
13	2	1	75	1.295
13	2	1	90	1.325
13	2	1	105	1.235
13	2	1	120	1.335
13	2	1	IPT	10.58
13	3	2	-60	1.07
13	3	2	-30	0.875
13	3	2	0	1.42
13	3	2	15	1.55
13	3	2	30	1.45
13	3	2	45	1.385
13	3	2	60	1.395
13	3	2	75	1.44
13	3	2	90	1.335
13	3	2	105	1.285
13	3	2	120	1.25
13	3	2	IPT	12.21
13	4	4	-60	0.85
13	4	4	-30	1.08
13	4	4	0	1.005
13	4	4	15	1.235
13	4	4	30	1.25
13	4	4	45	1.39
13	4	4	60	1.525
13	4	4	75	1.325
13	4	4	90	1.29
13	4	4	105	1.19
13	4	4	120	1.3
13	4	4	IPT	11.19
14	1	1	-60	0.77
14	1	1	-30	0.69
14	1	1	0	0.745
14	1	1	15	0.92
14	1	1	30	0.875
14	1	1	45	0.845
14	1	1	60	0.715
14	1	1	75	0.77
14	1	1	90	0.695
14	1	1	105	0.695
14	1	1	120	0.71
14	1	1	IPT	10.72
14	2	4	-60	0.66
14	2	4	-30	1.145
14	2	4	0	0.48
14	2	4	15	0.835
14	2	4	30	0.81
14	2	4	45	0.77
14	2	4	60	0.71
14	2	4	75	0.73
14	2	4	90	0.735
14	2	4	105	0.715
14	2	4	120	0.68
14	2	4	IPT	11.065
14	3	3	-60	0.525
14	3	3	-30	1.415
14	3	3	0	0.41
14	3	3	15	0.765
14	3	3	30	0.73
14	3	3	45	0.78
14	3	3	60	0.725
14	3	3	75	0.655
14	3	3	90	0.69
14	3	3	105	0.61
14	3	3	120	0.71
14	3	3	IPT	9.455
14	4	2	-60	0.58
14	4	2	-30	0.83
14	4	2	0	0.465
14	4	2	15	0.64
14	4	2	30	0.67
14	4	2	45	0.675
14	4	2	60	0.83
14	4	2	75	0.885
14	4	2	90	0.66
14	4	2	105	0.685
14	4	2	120	0.68
14	4	2	IPT	11.805
15	1	2	-60	0.645
15	1	2	-30	0.96
15	1	2	0	0.57
15	1	2	15	1.59
15	1	2	30	1.095
15	1	2	45	1.17
15	1	2	60	0.935
15	1	2	75	0.83
15	1	2	90	0.81
15	1	2	105	0.895
15	1	2	120	0.895
15	1	2	IPT	8.375
15	2	3	-60	0.57
15	2	3	-30	0.61
15	2	3	0	0.485
15	2	3	15	0.93
15	2	3	30	0.815
15	2	3	45	0.815
15	2	3	60	0.77
15	2	3	75	0.83
15	2	3	90	0.77
15	2	3	105	0.85
15	2	3	120	0.775
15	2	3	IPT	9.185
15	3	4	-60	0.465
15	3	4	-30	0.67
15	3	4	0	0.625
15	3	4	15	0.96
15	3	4	30	0.86
15	3	4	45	0.8
15	3	4	60	0.72
15	3	4	75	0.8
15	3	4	90	0.785
15	3	4	105	0.87
15	3	4	120	0.73
15	3	4	IPT	9.845
15	4	1	-60	0.785
15	4	1	-30	0.8
15	4	1	0	0.61
15	4	1	15	1.23
15	4	1	30	0.985
15	4	1	45	0.94
15	4	1	60	0.905
15	4	1	75	0.785
15	4	1	90	0.94
15	4	1	105	0.985
15	4	1	120	1.075
15	4	1	IPT	5.74
16	1	4	-60	0.775
16	1	4	-30	0.695
16	1	4	0	0.555
16	1	4	15	0.98
16	1	4	30	0.845
16	1	4	45	0.75
16	1	4	60	0.84
16	1	4	75	0.86
16	1	4	90	0.915
16	1	4	105	1.515
16	1	4	120	1.065
16	1	4	IPT	3
16	2	2	-60	0.765
16	2	2	-30	0.54
16	2	2	0
16	2	2	15	1.05
16	2	2	30	0.69
16	2	2	45	0.62
16	2	2	60	0.655
16	2	2	75	0.59
16	2	2	90	0.745
16	2	2	105	0.71
16	2	2	120	0.76
16	2	2	IPT	3.6
16	3	1	-60	0.99
16	3	1	-30	0.84
16	3	1	0	0.585
16	3	1	15	1.065
16	3	1	30	0.84
16	3	1	45	0.755
16	3	1	60	0.715
16	3	1	75	0.76
16	3	1	90	0.735
16	3	1	105	0.79
16	3	1	120	1.2
16	3	1	IPT	3.395
16	4	3	-60	0.82
16	4	3	-30	1.06
16	4	3	0	0.66
16	4	3	15	1.095
16	4	3	30	0.8
16	4	3	45	0.715
16	4	3	60	0.75
16	4	3	75	0.705
16	4	3	90	0.735
16	4	3	105	0.67
16	4	3	120	0.7
16	4	3	IPT	3.935
17	1	2	-60	0.99
17	1	2	-30	0.915
17	1	2	0	0.935
17	1	2	15	1.35
17	1	2	30	1.34
17	1	2	45	1.13
17	1	2	60	1.245
17	1	2	75	1.315
17	1	2	90	1.215
17	1	2	105	1.2
17	1	2	120	0.94
17	1	2	IPT	8.175
17	2	4	-60	0.845
17	2	4	-30	0.87
17	2	4	0	0.73
17	2	4	15	1.58
17	2	4	30	1.78
17	2	4	45	1.775
17	2	4	60	1.68
17	2	4	75	1.575
17	2	4	90	1.4
17	2	4	105	1.35
17	2	4	120	1.55
17	2	4	IPT	9.745
17	3	3	-60	1.01
17	3	3	-30	0.885
17	3	3	0	0.82
17	3	3	15	1.31
17	3	3	30	1.42
17	3	3	45	1.54
17	3	3	60	1.47
17	3	3	75	1.345
17	3	3	90	1.32
17	3	3	105	1.28
17	3	3	120	1.405
17	3	3	IPT	9.51
17	4	1	-60	1.025
17	4	1	-30	0.93
17	4	1	0	0.83
17	4	1	15	1.57
17	4	1	30	1.65
17	4	1	45	1.68
17	4	1	60	1.76
17	4	1	75	1.61
17	4	1	90	1.605
17	4	1	105	1.38
17	4	1	120	1.33
17	4	1	IPT	8.585
18	1	4	-60	0.98
18	1	4	-30	0.975
18	1	4	0	1.235
18	1	4	15	1.79
18	1	4	30	1.595
18	1	4	45	1.81
18	1	4	60	1.64
18	1	4	75	1.48
18	1	4	90	1.505
18	1	4	105	1.43
18	1	4	120	1.335
18	1	4	IPT	6.3
18	2	1	-60	0.715
18	2	1	-30	0.78
18	2	1	0	1.035
18	2	1	15	1.51
18	2	1	30	1.25
18	2	1	45	1.16
18	2	1	60
18	2	1	75	1.135
18	2	1	90	0.975
18	2	1	105	0.895
18	2	1	120	0.905
18	2	1	IPT	5.5
18	3	2	-60	0.91
18	3	2	-30	1.15
18	3	2	0	1.055
18	3	2	15	1.65
18	3	2	30	1.445
18	3	2	45	1.585
18	3	2	60	1.385
18	3	2	75	1.375
18	3	2	90	1.23
18	3	2	105	1.14
18	3	2	120	1.14
18	3	2	IPT	7.12
18	4	3	-60	0.96
18	4	3	-30	0.98
18	4	3	0	0.685
18	4	3	15	1.325
18	4	3	30	1.195
18	4	3	45	1.135
18	4	3	60	1.195
18	4	3	75	1.28
18	4	3	90	0.92
18	4	3	105	0.825
18	4	3	120	0.785
18	4	3	IPT	6.985
19	1	3	-60	0.63
19	1	3	-30	0.58
19	1	3	0	0.45
19	1	3	15	1.225
19	1	3	30	1.315
19	1	3	45	1.275
19	1	3	60	1.385
19	1	3	75	1.525
19	1	3	90	1.67
19	1	3	105	1.34
19	1	3	120	1.495
19	1	3	IPT	3.3
19	2	2	-60	0.84
19	2	2	-30	0.705
19	2	2	0	0.73
19	2	2	15	1.265
19	2	2	30	1.24
19	2	2	45	1.335
19	2	2	60	1.31
19	2	2	75	1.185
19	2	2	90	1.23
19	2	2	105	0.985
19	2	2	120	1.12
19	2	2	IPT	3.51
19	3	1	-60	0.53
19	3	1	-30	0.555
19	3	1	0	0.505
19	3	1	15	1.735
19	3	1	30	1.47
19	3	1	45	1.245
19	3	1	60	1.265
19	3	1	75	1.1
19	3	1	90	0.975
19	3	1	105	0.97
19	3	1	120	0.955
19	3	1	IPT	2.145
19	4	4	-60	0.575
19	4	4	-30	0.53
19	4	4	0	0.49
19	4	4	15	1.145
19	4	4	30	1.085
19	4	4	45	0.945
19	4	4	60	1.05
19	4	4	75	1.16
19	4	4	90	1.23
19	4	4	105	0
19	4	4	120	0
19	4	4	IPT	3.07
20	1	1	-60	0.49
20	1	1	-30	0.625
20	1	1	0	0.53
20	1	1	15	1.495
20	1	1	30	1.05
20	1	1	45	1.29
20	1	1	60	1.075
20	1	1	75	0.94
20	1	1	90	1.035
20	1	1	105	0.905
20	1	1	120	0.99
20	1	1	IPT	1.665
20	2	3	-60	0.76
20	2	3	-30	0.805
20	2	3	0	0.805
20	2	3	15	1.935
20	2	3	30	1.53
20	2	3	45	1.27
20	2	3	60	1.145
20	2	3	75	1.1
20	2	3	90	1.015
20	2	3	105	1.04
20	2	3	120	0.975
20	2	3	IPT	2.72
20	3	4	-60	0.99
20	3	4	-30	0.655
20	3	4	0	0.54
20	3	4	15	1.495
20	3	4	30	1.21
20	3	4	45	0.965
20	3	4	60	0.885
20	3	4	75	1.005
20	3	4	90	0.87
20	3	4	105	1.025
20	3	4	120	1.02
20	3	4	IPT	2.83
20	4	2	-60	0.79
20	4	2	-30	1.06
20	4	2	0	0.645
20	4	2	15	1.605
20	4	2	30	1.23
20	4	2	45	0.96
20	4	2	60	0.92
20	4	2	75	1.005
20	4	2	90	0.83
20	4	2	105	1.08
20	4	2	120	1.04
20	4	2	IPT	1.315

## Sheet: NEFA
Participant	Treatments	Period	Time point	NEFA
			(min)	(mmol.L)
1	1	1	-60	0.47
1	1	1	-30	0.5
1	1	1	0	0.615
1	1	1	15	0.71
1	1	1	30	0.605
1	1	1	45	0.76
1	1	1	60	0.65
1	1	1	75	0.61
1	1	1	90	0.6
1	1	1	105	0.61
1	1	1	120	0.7
1	1	1	130	1.69
1	4	2	-60	0.19
1	4	2	-30	0.08
1	4	2	0	0.225
1	4	2	15	0.26
1	4	2	30	0.23
1	4	2	45	0.19
1	4	2	60	0.34
1	4	2	75	0.385
1	4	2	90	0.35
1	4	2	105	0.42
1	4	2	120	0.54
1	4	2	130	0.675
1	2	3	-60	0.21
1	2	3	-30	0.16
1	2	3	0	0.3
1	2	3	15	0.325
1	2	3	30	0.38
1	2	3	45	0.37
1	2	3	60	0.48
1	2	3	75	0.55
1	2	3	90	0.605
1	2	3	105	0.76
1	2	3	120	0.77
1	2	3	130	1.06
1	3	4	-60	0.305
1	3	4	-30	0.22
1	3	4	0	0.235
1	3	4	15	0.37
1	3	4	30	0.4
1	3	4	45	0.39
1	3	4	60	0.49
1	3	4	75	0.57
1	3	4	90	0.61
1	3	4	105	0.69
1	3	4	120	0.83
1	3	4	130	0.825
2	2	1	-60	0.3
2	2	1	-30	0.26
2	2	1	0	0.305
2	2	1	15	0.31
2	2	1	30	0.27
2	2	1	45	0.26
2	2	1	60	0.23
2	2	1	75	0.265
2	2	1	90	0.3
2	2	1	105	0.355
2	2	1	120	0.395
2	2	1	130	0.87
2	1	2	-60	0.42
2	1	2	-30	0.21
2	1	2	0	0.225
2	1	2	15	0.31
2	1	2	30	0.38
2	1	2	45	0.495
2	1	2	60	0.505
2	1	2	75	0.485
2	1	2	90	0.62
2	1	2	105	0.71
2	1	2	120	0.77
2	1	2	130	0.585
2	3	3	-60	0.43
2	3	3	-30	0.36
2	3	3	0	0.43
2	3	3	15	0.505
2	3	3	30	0.44
2	3	3	45	0.375
2	3	3	60	0.31
2	3	3	75	0.34
2	3	3	90	0.385
2	3	3	105	0.46
2	3	3	120	0.5
2	3	3	130	0.775
2	4	4	-60	0.3
2	4	4	-30	0.23
2	4	4	0	0.13
2	4	4	15	0.225
2	4	4	30	0.17
2	4	4	45	0.17
2	4	4	60	0.17
2	4	4	75	0.175
2	4	4	90	0.2
2	4	4	105	0.23
2	4	4	120	0.26
2	4	4	130	0.175
3	4	1	-60	1.12
3	4	1	-30	0.755
3	4	1	0	1.07
3	4	1	15	0.695
3	4	1	30	0.575
3	4	1	45	0.47
3	4	1	60	0.475
3	4	1	75	0.5
3	4	1	90	0.65
3	4	1	105	0.755
3	4	1	120	0.905
3	4	1	130	1.485
3	3	2	-60	0.77
3	3	2	-30	No sample
3	3	2	0	0.735
3	3	2	15	0.625
3	3	2	30	0.41
3	3	2	45	0.41
3	3	2	60	0.46
3	3	2	75	0.45
3	3	2	90	0.565
3	3	2	105	0.64
3	3	2	120	0.89
3	3	2	130	1.185
3	1	3	-60	0.72
3	1	3	-30	0.33
3	1	3	0	0.505
3	1	3	15	0.57
3	1	3	30	0.63
3	1	3	45	0.68
3	1	3	60	0.77
3	1	3	75	0.88
3	1	3	90	1.125
3	1	3	105	1.215
3	1	3	120	1.355
3	1	3	130	0.805
3	2	4	-60	0.48
3	2	4	-30	0.26
3	2	4	0	0.345
3	2	4	15	0.39
3	2	4	30	0.38
3	2	4	45	0.365
3	2	4	60	0.4
3	2	4	75	0.54
3	2	4	90	0.63
3	2	4	105	0.805
3	2	4	120	0.965
3	2	4	130	0.715
4	3	1	-60	0.36
4	3	1	-30	0.38
4	3	1	0	0.35
4	3	1	15	0.26
4	3	1	30	0.165
4	3	1	45	0.16
4	3	1	60	0.19
4	3	1	75	0.205
4	3	1	90	0.315
4	3	1	105	0.44
4	3	1	120	0.51
4	3	1	130	0.805
4	2	2	-60	0.48
4	2	2	-30	0.39
4	2	2	0	0.34
4	2	2	15	0.22
4	2	2	30	0.19
4	2	2	45	0.21
4	2	2	60	0.3
4	2	2	75	0.35
4	2	2	90	0.49
4	2	2	105	0.6
4	2	2	120	0.85
4	2	2	130	0.6
4	4	3	-60	0.335
4	4	3	-30	0.31
4	4	3	0	0.31
4	4	3	15	0.25
4	4	3	30	0.12
4	4	3	45	0.1
4	4	3	60	0.08
4	4	3	75	0.08
4	4	3	90	0.09
4	4	3	105	0.11
4	4	3	120	0.135
4	4	3	130	0.17
4	1	4	-60	0.25
4	1	4	-30	0.26
4	1	4	0	0.22
4	1	4	15	0.17
4	1	4	30	0.19
4	1	4	45	0.22
4	1	4	60	0.29
4	1	4	75	0.39
4	1	4	90	0.575
4	1	4	105	0.67
4	1	4	120	0.735
4	1	4	130	0.485
5	4	1	-60	0.265
5	4	1	-30	0.405
5	4	1	0	0.295
5	4	1	15	0.275
5	4	1	30	0.3
5	4	1	45	0.22
5	4	1	60	0.21
5	4	1	75	0.19
5	4	1	90	0.2
5	4	1	105	0.22
5	4	1	120	0.225
5	4	1	130	0.285
5	1	2	-60	0.255
5	1	2	-30	0.265
5	1	2	0	0.12
5	1	2	15	0.23
5	1	2	30	0.315
5	1	2	45	0.345
5	1	2	60	0.38
5	1	2	75	0.385
5	1	2	90	0.47
5	1	2	105	0.585
5	1	2	120	0.695
5	1	2	130	0.48
5	3	3	-60	0.12
5	3	3	-30	0.11
5	3	3	0	0.12
5	3	3	15	0.17
5	3	3	30	0.18
5	3	3	45	0.21
5	3	3	60	0.23
5	3	3	75	0.215
5	3	3	90	0.2
5	3	3	105	0.24
5	3	3	120	0.295
5	3	3	130	0.27
5	2	4	-60	0.16
5	2	4	-30	0.145
5	2	4	0	0.14
5	2	4	15	0.21
5	2	4	30	0.175
5	2	4	45	0.2
5	2	4	60	0.18
5	2	4	75	0.265
5	2	4	90	0.295
5	2	4	105	0.425
5	2	4	120	0.405
5	2	4	130	0.51
6	1	1	-60	0.22
6	1	1	-30	0.18
6	1	1	0	0.11
6	1	1	15	0.095
6	1	1	30	0.12
6	1	1	45	0.14
6	1	1	60	0.195
6	1	1	75	0.26
6	1	1	90	0.345
6	1	1	105	0.48
6	1	1	120	0.59
6	1	1	130
6	2	2	-60	0.17
6	2	2	-30	0.11
6	2	2	0	0.12
6	2	2	15	0.17
6	2	2	30	0.26
6	2	2	45	0.345
6	2	2	60	0.395
6	2	2	75	0.47
6	2	2	90	0.585
6	2	2	105	0.7
6	2	2	120	0.8
6	2	2	130	1.075
6	4	3	-60	0.2
6	4	3	-30	0.28
6	4	3	0	0.235
6	4	3	15	0.19
6	4	3	30	0.15
6	4	3	45	0.13
6	4	3	60	0.14
6	4	3	75	0.17
6	4	3	90	0.18
6	4	3	105	0.24
6	4	3	120	0.29
6	4	3	130	0.255
6	3	4	-60	0.135
6	3	4	-30	0.15
6	3	4	0	0.15
6	3	4	15	0.13
6	3	4	30	0.13
6	3	4	45	0.13
6	3	4	60	0.145
6	3	4	75	0.18
6	3	4	90	0.23
6	3	4	105	0.28
6	3	4	120	0.295
6	3	4	130	0.435
7	2	1	-60	0.375
7	2	1	-30	0.24
7	2	1	0	0.205
7	2	1	15	0.14
7	2	1	30	0.14
7	2	1	45	0.15
7	2	1	60	0.165
7	2	1	75	0.22
7	2	1	90	0.3
7	2	1	105	0.38
7	2	1	120	0.51
7	2	1	130	0.415
7	3	2	-60	0.41
7	3	2	-30	0.27
7	3	2	0	0.21
7	3	2	15	0.2
7	3	2	30	0.195
7	3	2	45	0.2
7	3	2	60	0.2
7	3	2	75	0.255
7	3	2	90	0.29
7	3	2	105	0.395
7	3	2	120	0.47
7	3	2	130	0.3
7	1	3	-60	0.36
7	1	3	-30	0.395
7	1	3	0	0.32
7	1	3	15	0.26
7	1	3	30	0.185
7	1	3	45	0.195
7	1	3	60	0.25
7	1	3	75	0.295
7	1	3	90	0.405
7	1	3	105	0.55
7	1	3	120	0.67
7	1	3	130	0.61
7	4	4	-60	0.375
7	4	4	-30	0.21
7	4	4	0	No Sample
7	4	4	15	No Sample
7	4	4	30	0.43
7	4	4	45	0.12
7	4	4	60	0.11
7	4	4	75	0.11
7	4	4	90	0.42
7	4	4	105	0.22
7	4	4	120	0.23
7	4	4	130	0.85
8	3	1	-60	0.03
8	3	1	-30	0.04
8	3	1	0	0.05
8	3	1	15	0.075
8	3	1	30	0.1
8	3	1	45	0.14
8	3	1	60	0.17
8	3	1	75	0.21
8	3	1	90	0.25
8	3	1	105	0.32
8	3	1	120	0.4
8	3	1	130	0.375
8	4	2	-60	0.03
8	4	2	-30	0.05
8	4	2	0	0.03
8	4	2	15	0.04
8	4	2	30	0.04
8	4	2	45	No Sample
8	4	2	60	0.07
8	4	2	75	0.08
8	4	2	90	0.095
8	4	2	105	0.13
8	4	2	120	0.17
8	4	2	130	0.205
8	2	3	-60	0.1
8	2	3	-30	0.115
8	2	3	0	0.18
8	2	3	15	0.18
8	2	3	30	0.16
8	2	3	45	0.185
8	2	3	60	0.205
8	2	3	75	0.25
8	2	3	90	0.31
8	2	3	105	0.41
8	2	3	120	0.47
8	2	3	130	0.515
8	1	4	-60	0.06
8	1	4	-30	0.05
8	1	4	0	0.05
8	1	4	15	0.1
8	1	4	30	0.12
8	1	4	45	0.14
8	1	4	60	0.18
8	1	4	75	0.21
8	1	4	90	0.28
8	1	4	105	0.33
8	1	4	120	0.415
8	1	4	130	0.46
9	1	1	-60	0.21
9	1	1	-30	0.345
9	1	1	0	0.42
9	1	1	15	0.53
9	1	1	30	0.535
9	1	1	45	0.63
9	1	1	60	0.745
9	1	1	75	0.765
9	1	1	90	0.77
9	1	1	105	0.24
9	1	1	120	0.16
9	1	1	130	0.15
9	3	2	-60	0.09
9	3	2	-30	0.1
9	3	2	0	0.09
9	3	2	15	0.09
9	3	2	30	0.09
9	3	2	45	0.1
9	3	2	60	0.09
9	3	2	75	0.1
9	3	2	90	0.15
9	3	2	105	0.21
9	3	2	120	0.205
9	3	2	130	0.19
9	2	3	-60	0.195
9	2	3	-30	0.23
9	2	3	0	0.27
9	2	3	15	0.29
9	2	3	30	0.265
9	2	3	45	0.27
9	2	3	60	0.33
9	2	3	75	0.36
9	2	3	90	0.4
9	2	3	105	0.325
9	2	3	120	0.19
9	2	3	130	0.25
9	4	4	-60	0.28
9	4	4	-30	0.23
9	4	4	0	0.23
9	4	4	15	0.28
9	4	4	30	0.28
9	4	4	45	0.29
9	4	4	60	0.305
9	4	4	75	0.33
9	4	4	90	0.455
9	4	4	105	0.275
9	4	4	120	0.16
9	4	4	130	0.23
10	3	1	-60	0.245
10	3	1	-30	0.2
10	3	1	0	0.095
10	3	1	15	0.145
10	3	1	30	0.21
10	3	1	45	0.22
10	3	1	60	0.26
10	3	1	75	0.295
10	3	1	90	0.415
10	3	1	105	0.53
10	3	1	120	0.58
10	3	1	130	0.36
10	4	2	-60	0.3
10	4	2	-30	0.265
10	4	2	0	0.145
10	4	2	15	0.24
10	4	2	30	0.155
10	4	2	45	0.12
10	4	2	60	0.11
10	4	2	75	0.1
10	4	2	90	0.125
10	4	2	105	0.16
10	4	2	120	0.22
10	4	2	130	0.13
10	1	3	-60	0.32
10	1	3	-30	0.245
10	1	3	0	0.27
10	1	3	15	0.3
10	1	3	30	0.36
10	1	3	45	0.47
10	1	3	60	0.495
10	1	3	75	0.53
10	1	3	90	0.6
10	1	3	105	0.705
10	1	3	120	0.855
10	1	3	130	1.385
10	2	4	-60	0.13
10	2	4	-30	0.09
10	2	4	0	0.06
10	2	4	15	0.11
10	2	4	30	0.11
10	2	4	45	0.13
10	2	4	60	0.17
10	2	4	75	0.19
10	2	4	90	0.22
10	2	4	105	0.275
10	2	4	120	0.4
10	2	4	130	0.32
11	2	1	-60	0.54
11	2	1	-30	0.39
11	2	1	0	0.35
11	2	1	15	0.34
11	2	1	30	0.4
11	2	1	45	0.37
11	2	1	60	0.405
11	2	1	75	0.43
11	2	1	90	0.51
11	2	1	105	0.645
11	2	1	120	0.73
11	2	1	130	1.265
11	1	2	-60	0.605
11	1	2	-30	0.42
11	1	2	0	0.275
11	1	2	15	0.37
11	1	2	30	0.495
11	1	2	45	0.545
11	1	2	60	0.6
11	1	2	75	0.71
11	1	2	90	0.76
11	1	2	105	0.82
11	1	2	120	0.845
11	1	2	130	1.85
11	4	3	-60	0.435
11	4	3	-30	0.295
11	4	3	0	0.21
11	4	3	15	0.29
11	4	3	30	0.355
11	4	3	45	0.275
11	4	3	60	0.265
11	4	3	75	0.265
11	4	3	90	0.31
11	4	3	105	0.38
11	4	3	120	0.61
11	4	3	130	0.375
11	3	4	-60	0.585
11	3	4	-30	0.545
11	3	4	0	0.465
11	3	4	15	0.465
11	3	4	30	0.51
11	3	4	45	0.365
11	3	4	60	0.34
11	3	4	75	0.35
11	3	4	90	0.43
11	3	4	105	0.5
11	3	4	120	0.625
11	3	4	130	0.855
12	4	1	-60	0.325
12	4	1	-30	0.29
12	4	1	0	0.235
12	4	1	15	0.185
12	4	1	30	0.23
12	4	1	45	0.22
12	4	1	60	0.21
12	4	1	75	0.23
12	4	1	90	0.28
12	4	1	105	0.28
12	4	1	120	0.31
12	4	1	130	0.18
12	2	2	-60	0.215
12	2	2	-30	0.18
12	2	2	0	0.13
12	2	2	15	0.11
12	2	2	30	0.13
12	2	2	45	0.14
12	2	2	60	0.145
12	2	2	75	0.16
12	2	2	90	0.21
12	2	2	105	0.235
12	2	2	120	0.26
12	2	2	130	0.19
12	3	3	-60	0.39
12	3	3	-30	0.255
12	3	3	0	0.21
12	3	3	15	0.16
12	3	3	30	0.18
12	3	3	45	0.19
12	3	3	60	0.21
12	3	3	75	0.245
12	3	3	90	0.275
12	3	3	105	0.295
12	3	3	120	0.28
12	3	3	130	0.18
12	1	4	-60	0.25
12	1	4	-30	0.205
12	1	4	0	0.19
12	1	4	15	0.17
12	1	4	30	0.24
12	1	4	45	0.27
12	1	4	60	0.33
12	1	4	75	0.37
12	1	4	90	0.355
12	1	4	105	0.35
12	1	4	120	0.435
12	1	4	130	0.485
13	3	1	-60	0.615
13	3	1	-30	0.455
13	3	1	0	0.32
13	3	1	15	0.44
13	3	1	30	0.345
13	3	1	45	0.295
13	3	1	60	0.28
13	3	1	75	0.315
13	3	1	90	0.4
13	3	1	105	0.405
13	3	1	120	0.44
13	3	1	130	0.675
13	1	2	-60	0.41
13	1	2	-30	0.39
13	1	2	0	0.45
13	1	2	15	0.465
13	1	2	30	0.48
13	1	2	45	0.565
13	1	2	60	0.58
13	1	2	75	0.63
13	1	2	90	0.815
13	1	2	105	0.84
13	1	2	120	0.975
13	1	2	130	0.505
13	2	3	-60	0.255
13	2	3	-30	0.3
13	2	3	0	0.32
13	2	3	15	0.445
13	2	3	30	0.46
13	2	3	45	0.475
13	2	3	60	0.545
13	2	3	75	0.56
13	2	3	90	0.63
13	2	3	105	0.555
13	2	3	120	0.725
13	2	3	130	0.715
13	4	4	-60	0.31
13	4	4	-30	0.295
13	4	4	0	0.185
13	4	4	15	0.32
13	4	4	30	0.25
13	4	4	45	0.22
13	4	4	60	0.24
13	4	4	75	0.25
13	4	4	90	0.275
13	4	4	105	0.31
13	4	4	120	0.605
13	4	4	130	0.57
14	1	1	-60	0.875
14	1	1	-30	0.58
14	1	1	0	0.365
14	1	1	15	0.635
14	1	1	30	0.705
14	1	1	45	0.66
14	1	1	60	0.615
14	1	1	75	0.72
14	1	1	90	0.78
14	1	1	105	0.82
14	1	1	120	1.015
14	1	1	130	0.685
14	4	2	-60	0.585
14	4	2	-30	0.33
14	4	2	0	0.345
14	4	2	15	0.47
14	4	2	30	0.27
14	4	2	45	0.185
14	4	2	60	0.16
14	4	2	75	0.19
14	4	2	90	0.205
14	4	2	105	0.27
14	4	2	120	0.33
14	4	2	130	0.25
14	3	3	-60	0.36
14	3	3	-30	0.295
14	3	3	0	0.16
14	3	3	15	0.23
14	3	3	30	0.14
14	3	3	45	0.115
14	3	3	60	0.09
14	3	3	75	0.12
14	3	3	90	0.15
14	3	3	105	0.19
14	3	3	120	0.32
14	3	3	130	0.235
14	2	4	-60	0.48
14	2	4	-30	0.41
14	2	4	0	0.29
14	2	4	15	0.38
14	2	4	30	0.26
14	2	4	45	0.24
14	2	4	60	0.24
14	2	4	75	0.28
14	2	4	90	0.34
14	2	4	105	0.485
14	2	4	120	0.64
14	2	4	130	0.525
15	2	1	-60	0.19
15	2	1	-30	0.175
15	2	1	0	0.13
15	2	1	15	0.14
15	2	1	30	0.14
15	2	1	45	0.16
15	2	1	60	0.18
15	2	1	75	0.17
15	2	1	90	0.18
15	2	1	105	0.22
15	2	1	120	0.24
15	2	1	130	0.365
15	3	2	-60	0.26
15	3	2	-30	0.21
15	3	2	0	0.16
15	3	2	15	0.2
15	3	2	30	0.27
15	3	2	45	0.28
15	3	2	60	0.29
15	3	2	75	0.315
15	3	2	90	0.36
15	3	2	105	0.41
15	3	2	120	0.535
15	3	2	130	0.31
15	4	3	-60	0.29
15	4	3	-30	0.2
15	4	3	0	0.23
15	4	3	15	0.24
15	4	3	30	0.26
15	4	3	45	0.27
15	4	3	60	0.235
15	4	3	75	0.28
15	4	3	90	0.28
15	4	3	105	0.31
15	4	3	120	0.33
15	4	3	130	0.26
15	1	4	-60	0.13
15	1	4	-30	0.12
15	1	4	0	0.085
15	1	4	15	0.11
15	1	4	30	0.15
15	1	4	45	0.19
15	1	4	60	0.18
15	1	4	75	0.19
15	1	4	90	0.22
15	1	4	105	0.26
15	1	4	120	0.31
15	1	4	130	0.34
16	4	1	-60	0.595
16	4	1	-30	0.38
16	4	1	0	0.22
16	4	1	15	0.38
16	4	1	30	0.48
16	4	1	45	0.48
16	4	1	60	0.465
16	4	1	75	0.46
16	4	1	90	0.59
16	4	1	105	0.66
16	4	1	120	0.755
16	4	1	130	1.125
16	2	2	-60	0.72
16	2	2	-30	0.355
16	2	2	0
16	2	2	15	0.51
16	2	2	30	0.61
16	2	2	45	0.5
16	2	2	60	0.48
16	2	2	75	0.51
16	2	2	90	0.55
16	2	2	105	0.69
16	2	2	120	0.825
16	2	2	130	0.965
16	1	3	-60	0.28
16	1	3	-30	0.155
16	1	3	0	0.12
16	1	3	15	0.2
16	1	3	30	0.285
16	1	3	45	0.31
16	1	3	60	0.47
16	1	3	75	0.49
16	1	3	90	0.625
16	1	3	105	0.805
16	1	3	120	1.01
16	1	3	130	1.1
16	3	4	-60	0.395
16	3	4	-30	0.435
16	3	4	0	0.2
16	3	4	15	0.385
16	3	4	30	0.38
16	3	4	45	0.34
16	3	4	60	0.345
16	3	4	75	0.38
16	3	4	90	0.5
16	3	4	105	0.66
16	3	4	120	0.71
16	3	4	130	1.085
17	2	1	-60	0.53
17	2	1	-30	0.45
17	2	1	0	0.385
17	2	1	15	0.26
17	2	1	30	0.21
17	2	1	45	0.22
17	2	1	60	0.235
17	2	1	75	0.27
17	2	1	90	0.33
17	2	1	105	0.38
17	2	1	120	0.48
17	2	1	130	0.385
17	4	2	-60	0.415
17	4	2	-30	0.41
17	4	2	0	0.29
17	4	2	15	0.255
17	4	2	30	0.21
17	4	2	45	0.23
17	4	2	60	0.255
17	4	2	75	0.225
17	4	2	90	0.24
17	4	2	105	0.295
17	4	2	120	0.365
17	4	2	130	0.21
17	3	3	-60	0.375
17	3	3	-30	0.33
17	3	3	0	0.25
17	3	3	15	0.27
17	3	3	30	0.105
17	3	3	45	0.22
17	3	3	60	0.255
17	3	3	75	0.295
17	3	3	90	0.335
17	3	3	105	0.325
17	3	3	120	0.405
17	3	3	130	0.22
17	1	4	-60	0.39
17	1	4	-30	0.265
17	1	4	0	0.26
17	1	4	15	0.29
17	1	4	30	0.33
17	1	4	45	0.38
17	1	4	60	0.42
17	1	4	75	0.46
17	1	4	90	0.485
17	1	4	105	0.59
17	1	4	120	0.72
17	1	4	130	0.57
18	4	1	-60	0.21
18	4	1	-30	0.195
18	4	1	0	0.24
18	4	1	15	0.14
18	4	1	30	0.1
18	4	1	45	0.07
18	4	1	60	0.06
18	4	1	75	0.06
18	4	1	90	0.09
18	4	1	105	0.135
18	4	1	120	0.17
18	4	1	130	0.465
18	1	2	-60	0.28
18	1	2	-30	0.36
18	1	2	0	0.33
18	1	2	15	0.335
18	1	2	30	0.41
18	1	2	45	0.33
18	1	2	60
18	1	2	75	0.39
18	1	2	90	0.505
18	1	2	105	0.605
18	1	2	120	0.735
18	1	2	130	0.965
18	2	3	-60	0.38
18	2	3	-30	0.275
18	2	3	0	0.345
18	2	3	15	0.345
18	2	3	30	0.295
18	2	3	45	0.225
18	2	3	60	0.21
18	2	3	75	0.26
18	2	3	90	0.375
18	2	3	105	0.435
18	2	3	120	0.52
18	2	3	130	0.775
18	3	4	-60	0.29
18	3	4	-30	0.335
18	3	4	0	0.23
18	3	4	15	0.305
18	3	4	30	0.235
18	3	4	45	0.18
18	3	4	60	0.17
18	3	4	75	0.215
18	3	4	90	0.28
18	3	4	105	0.34
18	3	4	120	0.435
18	3	4	130	0.945
19	3	1	-60	0.43
19	3	1	-30	0.39
19	3	1	0	0.24
19	3	1	15	0.36
19	3	1	30	0.52
19	3	1	45	0.55
19	3	1	60	0.62
19	3	1	75	0.655
19	3	1	90	0.64
19	3	1	105	0.82
19	3	1	120	0.84
19	3	1	130	0.755
19	2	2	-60	0.265
19	2	2	-30	0.2
19	2	2	0	0.17
19	2	2	15	0.245
19	2	2	30	0.315
19	2	2	45	0.36
19	2	2	60	0.44
19	2	2	75	0.53
19	2	2	90	0.66
19	2	2	105	0.735
19	2	2	120	0.685
19	2	2	130	0.74
19	1	3	-60	0.23
19	1	3	-30	0.26
19	1	3	0	0.16
19	1	3	15	0.255
19	1	3	30	0.33
19	1	3	45	0.5
19	1	3	60	0.585
19	1	3	75	0.64
19	1	3	90	0.805
19	1	3	105	0.91
19	1	3	120	1.04
19	1	3	130	1.29
19	4	4	-60	0.52
19	4	4	-30	0.475
19	4	4	0	0.38
19	4	4	15	0.47
19	4	4	30	0.685
19	4	4	45	0.515
19	4	4	60	0.58
19	4	4	75	0.67
19	4	4	90	0.695
19	4	4	105	0
19	4	4	120	0
19	4	4	130	0.64
20	1	1	-60	0.355
20	1	1	-30	0.295
20	1	1	0	0.23
20	1	1	15	0.27
20	1	1	30	0.34
20	1	1	45	0.335
20	1	1	60	0.39
20	1	1	75	0.46
20	1	1	90	0.555
20	1	1	105	0.69
20	1	1	120	0.835
20	1	1	130	1.305
20	3	2	-60	0.35
20	3	2	-30	0.33
20	3	2	0	0.215
20	3	2	15	0.19
20	3	2	30	0.2
20	3	2	45	0.2
20	3	2	60	0.17
20	3	2	75	0.17
20	3	2	90	0.215
20	3	2	105	0.25
20	3	2	120	0.335
20	3	2	130	0.47
20	4	3	-60	0.055
20	4	3	-30	0.05
20	4	3	0	0.075
20	4	3	15	0.125
20	4	3	30	0.16
20	4	3	45	0.175
20	4	3	60	0.2
20	4	3	75	0.23
20	4	3	90	0.29
20	4	3	105	0.38
20	4	3	120	0.445
20	4	3	130	0.665
20	2	4	-60	0.29
20	2	4	-30	0.21
20	2	4	0	0.14
20	2	4	15	0.19
20	2	4	30	0.255
20	2	4	45	0.26
20	2	4	60	0.28
20	2	4	75	0.37
20	2	4	90	0.48
20	2	4	105	0.63
20	2	4	120	0.785
20	2	4	130	1.085
