# Supplementary material for: Metabolic Responses to Carbohydrate Ingestion during Exercise: Associations between Carbohydrate Dose and Endurance Performance
Source: Nutrients. 2018 Jan 3;10(1):37. doi: 10.3390/nu10010037 (PMC5793265; doi:10.3390/nu10010037)
Supplement: Supplementary File 1 [file nutrients-10-00037-s001.zip › Exogenous carbohydrate oxidation.xlsx]

## Sheet: Sheet1
Participant	Trial	Treatment	Time	Exogenous glucose oxidation
			(min)	(g.min)
1	3	2	15	0.00453346
2	1	2	15	0.0968295
3	4	2	15	0.0132325
4	2	2	15
5	4	2	15	0.0139719
6	2	2	15	0.0757019
7	1	2	15	-0.0256973
9	3	2	15	0.0448753
10	4	2	15	0.0129234
11	1	2	15	0.036833
12	2	2	15	0.00185483
14	4	2	15
15	1	2	15	0.0194309
16	2	2	15	0.00665296
17	1	2	15	0.0217456
18	3	2	15	0.0125416
19	2	2	15	0.0140069
20	4	2	15	0.0408669
1	3	2	30	0.0732061
2	1	2	30	0.0926391
3	4	2	30	0.0705947
4	2	2	30	0.0811658
5	4	2	30	0.102179
6	2	2	30	0.204376
7	1	2	30	0.0608507
9	3	2	30	0.154108
10	4	2	30	0.0983233
11	1	2	30	0.0782115
12	2	2	30	0.020809
14	4	2	30
15	1	2	30	0.105695
16	2	2	30	0.0214317
17	1	2	30	0.0887047
18	3	2	30	0.0345765
19	2	2	30	0.0315392
20	4	2	30	0.113014
1	3	2	45	0.186593
2	1	2	45	0.123116
3	4	2	45	0.117284
4	2	2	45	0.14989
5	4	2	45	0.129991
6	2	2	45	0.304157
7	1	2	45	0.146333
9	3	2	45	0.248108
10	4	2	45	0.245764
11	1	2	45	0.130974
12	2	2	45	0.085754
14	4	2	45	0.135581
15	1	2	45	0.22406
16	2	2	45	0.0573177
17	1	2	45	0.131602
18	3	2	45	0.0611561
19	2	2	45	0.136187
20	4	2	45	0.263193
1	3	2	60	0.265034
2	1	2	60	0.18456
3	4	2	60	0.154028
4	2	2	60	0.193269
5	4	2	60	0.269197
6	2	2	60	0.372917
7	1	2	60	0.231778
9	3	2	60	0.264682
10	4	2	60	0.301329
11	1	2	60	0.171867
12	2	2	60	0.25236
14	4	2	60	0.198594
15	1	2	60	0.253766
16	2	2	60	0.128666
17	1	2	60	0.197249
18	3	2	60	0.1149
19	2	2	60	0.184407
20	4	2	60	0.325676
1	3	2	75	0.29712
2	1	2	75	0.238217
3	4	2	75	0.19492
4	2	2	75	0.253126
5	4	2	75	0.274252
6	2	2	75	0.391968
7	1	2	75	0.299303
9	3	2	75	0.286962
10	4	2	75	0.349404
11	1	2	75	0.205044
12	2	2	75	0.298075
14	4	2	75	0.278178
15	1	2	75	0.277034
16	2	2	75	0.210705
17	1	2	75	0.241333
18	3	2	75	0.102484
19	2	2	75	0.217367
20	4	2	75	0.388287
1	3	2	90	0.325602
2	1	2	90	0.305232
3	4	2	90	0.275816
4	2	2	90	0.442265
5	4	2	90	0.320072
6	2	2	90	0.386042
7	1	2	90	0.317143
9	3	2	90	0.361965
10	4	2	90	0.35319
11	1	2	90	0.294036
12	2	2	90	0.222593
14	4	2	90	0.298367
15	1	2	90	0.307933
16	2	2	90	0.26808
17	1	2	90	0.326023
18	3	2	90	0.103515
19	2	2	90	0.245156
20	4	2	90	0.295483
1	3	2	105	0.320075
2	1	2	105	0.351158
3	4	2	105	0.310721
4	2	2	105	0.342955
5	4	2	105	0.324641
6	2	2	105	0.382451
7	1	2	105	0.403723
9	3	2	105	0.404163
10	4	2	105	0.360095
11	1	2	105	0.332363
12	2	2	105	0.178342
14	4	2	105	0.309259
15	1	2	105	0.322586
16	2	2	105	0.285942
17	1	2	105	0.357078
18	3	2	105	0.153902
19	2	2	105	0.269919
20	4	2	105	0.351167
1	3	2	120	0.438362
2	1	2	120	0.395289
3	4	2	120	0.33336
4	2	2	120	0.345873
5	4	2	120	0.3728
6	2	2	120	0.353701
7	1	2	120	0.417348
9	3	2	120	0.447612
10	4	2	120	0.308694
11	1	2	120	0.320515
12	2	2	120	0.262483
14	4	2	120	0.326968
15	1	2	120	0.359954
16	2	2	120	0.287878
17	1	2	120	0.406795
18	3	2	120	0.238553
19	2	2	120	0.282987
20	4	2	120	0.368983
1	4	3	15	0.0249097
2	3	3	15	0.0313737
3	2	3	15	0.00155863
4	1	3	15	0.0216792
5	3	3	15	0.0222607
6	4	3	15	0.0845094
7	2	3	15	-0.0311635
9	2	3	15	0.0475104
10	1	3	15	0.0403425
11	4	3	15	0.0274742
12	3	3	15	0.032562
14	3	3	15
15	2	3	15	0.0983422
16	4	3	15	0.00121638
17	3	3	15	0.0309487
18	4	3	15	0.00246927
19	1	3	15	-0.00590612
20	2	3	15	0.0329653
1	4	3	30	0.117345
2	3	3	30	0.164006
3	2	3	30	0.086109
4	1	3	30	0.103955
5	3	3	30	0.166874
6	4	3	30	0.262189
7	2	3	30	0.145312
9	2	3	30	0.133105
10	1	3	30	0.187359
11	4	3	30	0.0827406
12	3	3	30	0.157402
14	3	3	30	0.126877
15	2	3	30	0.281714
16	4	3	30	0.0610032
17	3	3	30	0.122992
18	4	3	30	0.0293496
19	1	3	30	0.0145943
20	2	3	30	0.0950766
1	4	3	45	0.294288
2	3	3	45	0.287686
3	2	3	45	0.175085
4	1	3	45	0.221938
5	3	3	45	0.262552
6	4	3	45	0.49925
7	2	3	45	0.341443
9	2	3	45	0.308991
10	1	3	45	0.382899
11	4	3	45	0.320135
12	3	3	45	0.251386
14	3	3	45	0.265423
15	2	3	45	0.414281
16	4	3	45	0.158363
17	3	3	45	0.23991
18	4	3	45	0.0931571
19	1	3	45	0.112482
20	2	3	45	0.31177
1	4	3	60	0.391153
2	3	3	60	0.479522
3	2	3	60	0.212795
4	1	3	60	0.314754
5	3	3	60	0.30174
6	4	3	60	0.514441
7	2	3	60	0.452765
9	2	3	60	0.459215
10	1	3	60	0.428867
11	4	3	60	0.408651
12	3	3	60	0.372012
14	3	3	60	0.424003
15	2	3	60	0.438141
16	4	3	60	0.334298
17	3	3	60	0.29833
18	4	3	60	0.185153
19	1	3	60	0.193743
20	2	3	60	0.469096
1	4	3	75	0.466659
2	3	3	75	0.591863
3	2	3	75	0.317473
4	1	3	75	0.435316
5	3	3	75	0.397855
6	4	3	75	0.51647
7	2	3	75	0.48784
9	2	3	75	0.522217
10	1	3	75	0.515949
11	4	3	75	0.436786
12	3	3	75	0.42091
14	3	3	75	0.476335
15	2	3	75	0.512941
16	4	3	75	0.427637
17	3	3	75	0.348518
18	4	3	75	0.238925
19	1	3	75	0.260997
20	2	3	75	0.70356
1	4	3	90	0.493644
2	3	3	90	0.633386
3	2	3	90	0.41887
4	1	3	90	0.452673
5	3	3	90	0.515922
6	4	3	90	0.586331
7	2	3	90	0.580117
9	2	3	90	0.551586
10	1	3	90	0.521939
11	4	3	90	0.511118
12	3	3	90	0.437626
14	3	3	90	0.526595
15	2	3	90	0.568335
16	4	3	90	0.409696
17	3	3	90	0.4063
18	4	3	90	0.275166
19	1	3	90	0.358379
20	2	3	90	0.551199
1	4	3	105	0.538274
2	3	3	105	0.596062
3	2	3	105	0.48847
4	1	3	105	0.468384
5	3	3	105	0.559285
6	4	3	105	0.563395
7	2	3	105	0.503147
9	2	3	105	0.631361
10	1	3	105	0.513795
11	4	3	105	0.557133
12	3	3	105	0.463304
14	3	3	105	0.578753
15	2	3	105	0.608008
16	4	3	105	0.438527
17	3	3	105	0.508582
18	4	3	105	0.356634
19	1	3	105	0.355511
20	2	3	105	0.610731
1	4	3	120	0.540061
2	3	3	120
3	2	3	120	0.530329
4	1	3	120	0.50515
5	3	3	120	0.566177
6	4	3	120	0.633583
7	2	3	120	0.564314
9	2	3	120	0.670572
10	1	3	120	0.597229
11	4	3	120	0.533189
12	3	3	120	0.489663
14	3	3	120	0.574729
15	2	3	120	0.579646
16	4	3	120	0.435997
17	3	3	120	0.491768
18	4	3	120	0.453537
19	1	3	120	0.395683
20	2	3	120	0.744522
1	2	4	15	0.0490887
2	4	4	15	0.0816204
3	1	4	15	0.0195959
4	3	4	15	0.051669
5	1	4	15	0.0159524
6	3	4	15	0.136307
7	4	4	15	-0.0483432
9	4	4	15	0.120389
10	2	4	15	0.032244
11	3	4	15	0.0543159
12	1	4	15	0.0154767
14	2	4	15	0.0271896
15	3	4	15	0.15723
16	1	4	15	0.011947
17	2	4	15	0.0197672
18	1	4	15	0.0660182
19	4	4	15
20	3	4	15	0.265883
1	2	4	30
2	4	4	30	0.321602
3	1	4	30	0.117163
4	3	4	30	0.201004
5	1	4	30	0.0619702
6	3	4	30	0.528238
7	4	4	30	0.144025
9	4	4	30	0.462493
10	2	4	30	0.201444
11	3	4	30
12	1	4	30	0.106764
14	2	4	30	0.163871
15	3	4	30	0.407114
16	1	4	30	0.0393661
17	2	4	30	0.0866277
18	1	4	30	0.145732
19	4	4	30	0.031708
20	3	4	30	0.516028
1	2	4	45	0.467808
2	4	4	45	0.739821
3	1	4	45	0.269654
4	3	4	45	0.437397
5	1	4	45	0.208203
6	3	4	45	0.732204
7	4	4	45	0.309944
9	4	4	45	0.663771
10	2	4	45	0.542461
11	3	4	45	0.371539
12	1	4	45	0.280558
14	2	4	45	0.449135
15	3	4	45	0.596604
16	1	4	45	0.0905669
17	2	4	45	0.204532
18	1	4	45	0.228982
19	4	4	45	0.272396
20	3	4	45	0.838374
1	2	4	60	0.506413
2	4	4	60	0.736919
3	1	4	60	0.435575
4	3	4	60	0.59761
5	1	4	60	0.296633
6	3	4	60	0.848837
7	4	4	60	0.388698
9	4	4	60	0.772777
10	2	4	60	0.604145
11	3	4	60	0.500457
12	1	4	60	0.429861
14	2	4	60	0.586065
15	3	4	60	0.783589
16	1	4	60	0.20949
17	2	4	60	0.284811
18	1	4	60	0.432086
19	4	4	60	0.495261
20	3	4	60	0.912642
1	2	4	75	0.480002
2	4	4	75	0.874066
3	1	4	75	0.578085
4	3	4	75	0.686825
5	1	4	75	0.354981
6	3	4	75	0.917844
7	4	4	75	0.525251
9	4	4	75	0.844749
10	2	4	75	0.80621
11	3	4	75	0.522979
12	1	4	75	0.483097
14	2	4	75	0.696854
15	3	4	75	0.847346
16	1	4	75	0.296978
17	2	4	75	0.455221
18	1	4	75	0.568572
19	4	4	75	0.545488
20	3	4	75	1.00513
1	2	4	90	0.618958
2	4	4	90	0.900348
3	1	4	90	0.646955
4	3	4	90	0.784372
5	1	4	90	0.439372
6	3	4	90	0.93072
7	4	4	90	0.627894
9	4	4	90	0.981249
10	2	4	90	0.821427
11	3	4	90	0.571313
12	1	4	90	0.584462
14	2	4	90	0.716985
15	3	4	90	0.897287
16	1	4	90	0.338895
17	2	4	90	0.580633
18	1	4	90	0.584832
19	4	4	90	0.602141
20	3	4	90	1.0097
1	2	4	105	0.633691
2	4	4	105	0.912857
3	1	4	105	0.691251
4	3	4	105	0.848962
5	1	4	105	0.535965
6	3	4	105	0.982692
7	4	4	105	0.595058
9	4	4	105	0.917578
10	2	4	105	0.835276
11	3	4	105	0.593512
12	1	4	105	0.571236
14	2	4	105	0.802024
15	3	4	105	0.930533
16	1	4	105	0.37768
17	2	4	105	0.663469
18	1	4	105	0.556791
19	4	4	105	0.682283
20	3	4	105	1.03727
1	2	4	120	0.65435
2	4	4	120	0.988601
3	1	4	120	0.667063
4	3	4	120	1.01294
5	1	4	120	0.653496
6	3	4	120	0.98237
7	4	4	120
9	4	4	120	0.933296
10	2	4	120	0.770912
11	3	4	120	0.613813
12	1	4	120	0.609441
14	2	4	120	0.840857
15	3	4	120	0.939828
16	1	4	120	0.359424
17	2	4	120	0.744878
18	1	4	120	0.597584
19	4	4	120	0.771238
20	3	4	120	1.0474
