# Supplementary material for: Metabolic Responses to Carbohydrate Ingestion during Exercise: Associations between Carbohydrate Dose and Endurance Performance
Source: Nutrients. 2018 Jan 3;10(1):37. doi: 10.3390/nu10010037 (PMC5793265; doi:10.3390/nu10010037)
Supplement: Supplementary File 1 [file nutrients-10-00037-s001.zip › Glucose Ra Rd.xlsx]

## Sheet: Glucose Ra Rd 
Part	Period	Treatment	Time	Glucose Ra	Glucose Rd
			(min)	(mg.kg.min)	(mg.kg.min)
1	1	1	0	3.45783	3.40927
1	1	1	15	6.21363	6.14921
1	1	1	30	6.03199	6.0022
1	1	1	45	6.14377	6.15054
1	1	1	60	6.45891	6.50417
1	1	1	75	6.92384	7.00952
1	1	1	90	7.47454	7.60257
1	1	1	105	7.99783	8.17014
1	1	1	120	8.3079	8.52641
2	2	1	0	3.25281	3.25972
2	2	1	15	5.88734	5.8677
2	2	1	30	5.56925	5.53034
2	2	1	45	5.43897	5.39497
2	2	1	60	5.44322	5.40831
2	2	1	75	5.55478	5.54315
2	2	1	90	5.75929	5.78511
2	2	1	105	6.04884	6.1263
2	2	1	120	6.41796	6.56124
3	3	1	0	3.70208	3.60067
3	3	1	15	6.45316	6.2846
3	3	1	30	6.08547	6.02903
3	3	1	45	6.02875	6.05353
3	3	1	60	6.17536	6.25049
3	3	1	75	6.48012	6.57472
3	3	1	90	6.92044	7.00362
3	3	1	105	7.47297	7.51386
3	3	1	120	8.0895	8.05722
4	4	1	0	3.79025	3.81892
4	4	1	15	6.57191	6.58805
4	4	1	30	6.11292	6.10067
4	4	1	45	5.9327	5.90487
4	4	1	60	5.91217	5.88157
4	4	1	75	5.97895	5.95839
4	4	1	90	6.07161	6.0739
4	4	1	105	6.1259	6.16386
4	4	1	120	6.07493	6.16136
5	2	1	0	3.161	3.18822
5	2	1	15	5.72747	5.75161
5	2	1	30	5.39524	5.39717
5	2	1	45	5.23449	5.22229
5	2	1	60	5.20238	5.18414
5	2	1	75	5.27989	5.26369
5	2	1	90	5.46256	5.45649
5	2	1	105	5.75755	5.76969
5	2	1	120	6.18439	6.22282
6	1	1	0	3.86981	3.8991
6	1	1	15	7.74131	7.77954
6	1	1	30	7.99188	8.01985
6	1	1	45	8.45622	8.484
6	1	1	60	9.11526	9.15291
6	1	1	75	9.94211	9.9997
6	1	1	90	10.8725	10.9601
6	1	1	105	11.7669	11.8946
6	1	1	120	12.3858	12.5637
7	3	1	0	5.10007	5.06329
7	3	1	15	8.31891	8.29177
7	3	1	30	7.53096	7.54271
7	3	1	45	7.26462	7.3077
7	3	1	60	7.33276	7.39962
7	3	1	75	7.67854	7.76161
7	3	1	90	8.31182	8.40357
7	3	1	105	9.2978	9.39066
7	3	1	120	10.772	10.8584
9	1	1	0	4.1655	4.15985
9	1	1	15	7.89414	7.88427
9	1	1	30	7.84117	7.83684
9	1	1	45	8.04601	8.05132
9	1	1	60	8.44268	8.46176
9	1	1	75	8.97566	9.01261
9	1	1	90	9.56675	9.62568
9	1	1	105	10.0876	10.1726
9	1	1	120	10.3524	10.4676
10	3	1	0	3.83568	3.91713
10	3	1	15	7.1708	7.26934
10	3	1	30	7.12837	7.18
10	3	1	45	7.38392	7.4061
10	3	1	60	7.85898	7.86916
10	3	1	75	8.47552	8.49116
10	3	1	90	9.0994	9.13794
10	3	1	105	9.50137	9.58028
10	3	1	120	9.39781	9.53453
11	2	1	0	3.20184	3.24657
11	2	1	15	6.18051	6.24596
11	2	1	30	6.27443	6.32279
11	2	1	45	6.60118	6.63936
11	2	1	60	7.12261	7.15752
11	2	1	75	7.79914	7.83768
11	2	1	90	8.54511	8.5942
11	2	1	105	9.17829	9.24483
11	2	1	120	9.40847	9.49938
12	4	1	0	3.42611	3.50429
12	4	1	15	6.57724	6.66997
12	4	1	30	6.56482	6.61463
12	4	1	45	6.73895	6.76658
12	4	1	60	7.05542	7.0816
12	4	1	75	7.47292	7.51837
12	4	1	90	7.93265	8.01811
12	4	1	105	8.34196	8.48814
12	4	1	120	8.57149	8.79912
14	1	1	0	2.92333	2.86154
14	1	1	15	4.9311	4.86249
14	1	1	30	4.37868	4.35572
14	1	1	45	4.04935	4.06272
14	1	1	60	3.87689	3.91728
14	1	1	75	3.83252	3.89062
14	1	1	90	3.91279	3.97928
14	1	1	105	4.14024	4.20581
14	1	1	120	4.57874	4.63407
15	4	1	0	3.79981	3.71531
15	4	1	15	7.16737	7.04863
15	4	1	30	6.83112	6.75685
15	4	1	45	6.58445	6.54887
15	4	1	60	6.42341	6.42073
15	4	1	75	6.34759	6.37201
15	4	1	90	6.3614	6.40714
15	4	1	105	6.47624	6.5375
15	4	1	120	6.71415	6.78514
16	3	1	0	3.55664	3.63144
16	3	1	15	7.31011	7.43076
16	3	1	30	7.49399	7.58694
16	3	1	45	7.69074	7.75726
16	3	1	60	7.93317	7.97451
16	3	1	75	8.26385	8.28128
16	3	1	90	8.74263	8.7374
16	3	1	105	9.46381	9.43718
16	3	1	120	10.5968	10.5501
17	4	1	0	3.81246	3.76972
17	4	1	15	6.15678	6.084
17	4	1	30	5.7478	5.69474
17	4	1	45	5.82224	5.79591
17	4	1	60	6.24435	6.25179
17	4	1	75	7.0172	7.06542
17	4	1	90	8.22909	8.32511
17	4	1	105	10.0529	10.2038
17	4	1	120	12.7328	12.9455
18	2	1	0	3.50594	3.44831
18	2	1	15	7.04892	6.95406
18	2	1	30	7.38111	7.30836
18	2	1	45	7.95471	7.90576
18	2	1	60	8.72878	8.70534
18	2	1	75	9.62356	9.62734
18	2	1	90	10.4583	10.491
18	2	1	105	10.9116	10.975
18	2	1	120	10.6205	10.7161
19	3	1	0	3.44248	3.41404
19	3	1	15	6.33596	6.28108
19	3	1	30	6.18481	6.13735
19	3	1	45	6.27046	6.2358
19	3	1	60	6.51485	6.4984
19	3	1	75	6.85941	6.86658
19	3	1	90	7.23305	7.26922
19	3	1	105	7.5317	7.60227
19	3	1	120	7.61846	7.72884
20	1	1	0	2.85503	2.847
20	1	1	15	5.4013	5.39355
20	1	1	30	5.28293	5.28771
20	1	1	45	5.29651	5.31805
20	1	1	60	5.41165	5.45417
20	1	1	75	5.61047	5.67819
20	1	1	90	5.87949	5.97663
20	1	1	105	6.20387	6.33467
20	1	1	120	6.56182	6.7305
1	3	2	0	3.54251	3.43711
1	3	2	15	6.72387	6.64035
1	3	2	30	6.72856	6.68051
1	3	2	45	6.98016	6.96226
1	3	2	60	7.4273	7.43424
1	3	2	75	8.03221	8.05867
1	3	2	90	8.73484	8.77551
1	3	2	105	9.41375	9.46331
1	3	2	120	9.85745	9.91059
2	1	2	0	3.55996	3.43036
2	1	2	15	6.79192	6.63027
2	1	2	30	6.98544	6.90499
2	1	2	45	7.55313	7.53755
2	1	2	60	8.45728	8.49023
2	1	2	75	9.6646	9.72975
2	1	2	90	11.0217	11.1027
2	1	2	105	12.0709	12.1514
2	1	2	120	12.0428	12.1065
3	4	2	0	3.57505	3.50235
3	4	2	15	6.3597	6.29399
3	4	2	30	6.13725	6.13247
3	4	2	45	6.23232	6.26969
3	4	2	60	6.55683	6.61759
3	4	2	75	7.07554	7.14091
3	4	2	90	7.75938	7.81059
3	4	2	105	8.54206	8.56035
3	4	2	120	9.26478	9.23138
4	2	2	0	3.50483	3.48245
4	2	2	15	6.54362	6.52574
4	2	2	30	6.43725	6.43982
4	2	2	45	6.56384	6.58043
4	2	2	60	6.8674	6.89157
4	2	2	75	7.31435	7.33967
4	2	2	90	7.86621	7.88623
4	2	2	105	8.45358	8.46189
4	2	2	120	8.95092	8.94107
5	4	2	0	3.36305	3.36403
5	4	2	15	6.50715	6.50052
5	4	2	30	6.56902	6.5587
5	4	2	45	6.82255	6.81343
5	4	2	60	7.20734	7.20432
5	4	2	75	7.6516	7.65957
5	4	2	90	8.04362	8.06748
5	4	2	105	8.22307	8.26772
5	4	2	120	8.02289	8.09321
6	2	2	0	8.48716	8.49676
6	2	2	15	18.5328	18.5304
6	2	2	30	19.075	19.0627
6	2	2	45	18.7113	18.7007
6	2	2	60	17.8341	17.8368
6	2	2	75	16.8563	16.8839
6	2	2	90	16.0762	16.1403
6	2	2	105	15.6901	15.8023
6	2	2	120	15.8747	16.0466
7	1	2	0	4.75812	4.70089
7	1	2	15	8.13756	8.07046
7	1	2	30	7.84749	7.82268
7	1	2	45	8.12409	8.13651
7	1	2	60	8.8271	8.87168
7	1	2	75	9.91697	9.98866
7	1	2	90	11.3277	11.4214
7	1	2	105	12.7973	12.908
7	1	2	120	13.6708	13.7935
9	3	2	0	4.1655	4.15985
9	3	2	15	7.89414	7.88427
9	3	2	30	7.84117	7.83684
9	3	2	45	8.04601	8.05132
9	3	2	60	8.44268	8.46176
9	3	2	75	8.97566	9.01261
9	3	2	90	9.56675	9.62568
9	3	2	105	10.0876	10.1726
9	3	2	120	10.3524	10.4676
10	4	2	0	4.26723	4.27229
10	4	2	15	8.42821	8.45828
10	4	2	30	8.71842	8.76284
10	4	2	45	9.3182	9.37137
10	4	2	60	10.1718	10.2281
10	4	2	75	11.182	11.2359
10	4	2	90	12.1297	12.1756
10	4	2	105	12.6233	12.6556
10	4	2	120	12.228	12.2411
11	1	2	0	3.36483	3.30998
11	1	2	15	6.64461	6.56884
11	1	2	30	6.75339	6.70819
11	1	2	45	7.02529	7.00731
11	1	2	60	7.45132	7.45719
11	1	2	75	8.03419	8.06056
11	1	2	90	8.78083	8.82436
11	1	2	105	9.69221	9.74953
11	1	2	120	10.7454	10.8132
12	2	2	0	3.68911	3.69037
12	2	2	15	7.11785	7.14543
12	2	2	30	7.22424	7.26608
12	2	2	45	7.59263	7.63795
12	2	2	60	8.17165	8.20964
12	2	2	75	8.9045	8.92436
12	2	2	90	9.67492	9.66586
12	2	2	105	10.2546	10.2058
12	2	2	120	10.3145	10.2152
14	4	2	0	3.04658	2.92476
14	4	2	15	5.57243	5.46771
14	4	2	30	5.39332	5.39368
14	4	2	45	5.41561	5.48725
14	4	2	60	5.58072	5.68981
14	4	2	75	5.86252	5.97524
14	4	2	90	6.24616	6.3287
14	4	2	105	6.71278	6.73132
14	4	2	120	7.22218	7.14291
15	1	2	0	3.36024	3.24832
15	1	2	15	6.72312	6.574
15	1	2	30	6.7428	6.65754
15	1	2	45	6.79988	6.76763
15	1	2	60	6.91583	6.92574
15	1	2	75	7.11635	7.15755
15	1	2	90	7.43682	7.49847
15	1	2	105	7.93246	8.0037
15	1	2	120	8.6992	8.76919
16	2	2	0	5.52618	5.5622
16	2	2	15	9.50348	9.54245
16	2	2	30	9.58537	9.6028
16	2	2	45	10.7105	10.7179
16	2	2	60	13.0234	13.0323
16	2	2	75	17.099	17.1209
16	2	2	90	23.6857	23.7322
16	2	2	105	31.273	31.3556
16	2	2	120	30.9281	31.0583
17	1	2	0	3.41193	3.31467
17	1	2	15	6.32118	6.2056
17	1	2	30	6.23168	6.18474
17	1	2	45	6.393	6.40441
17	1	2	60	6.73439	6.79386
17	1	2	75	7.20985	7.30708
17	1	2	90	7.7613	7.886
17	1	2	105	8.2859	8.42777
17	1	2	120	8.61459	8.76335
18	3	2	0	3.3619	3.23088
18	3	2	15	5.77777	5.62096
18	3	2	30	5.08903	5.01762
18	3	2	45	4.58533	4.57948
18	3	2	60	4.21805	4.25794
18	3	2	75	3.95484	4.02063
18	3	2	90	3.77479	3.84665
18	3	2	105	3.6658	3.72389
18	3	2	120	3.62319	3.6477
19	2	2	0	3.51915	3.46152
19	2	2	15	7.07499	6.98014
19	2	2	30	7.40804	7.33528
19	2	2	45	7.98347	7.93452
19	2	2	60	8.76022	8.73678
19	2	2	75	9.6583	9.66207
19	2	2	90	10.4963	10.529
19	2	2	105	10.9519	11.0152
19	2	2	120	10.6604	10.756
20	4	2	0	3.9955	4.02806
20	4	2	15	9.2032	9.25162
20	4	2	30	10.6857	10.7217
20	4	2	45	12.4212	12.449
20	4	2	60	14.2765	14.3003
20	4	2	75	15.9141	15.9382
20	4	2	90	16.7914	16.8201
20	4	2	105	16.421	16.4585
20	4	2	120	14.7938	14.8444
1	4	3	0	3.55996	3.43036
1	4	3	15	6.79192	6.63027
1	4	3	30	6.98544	6.90499
1	4	3	45	7.55313	7.53755
1	4	3	60	8.45728	8.49023
1	4	3	75	9.6646	9.72975
1	4	3	90	11.0217	11.1027
1	4	3	105	12.0709	12.1514
1	4	3	120	12.0428	12.1065
2	3	3	0	3.47481	3.0818
2	3	3	15	7.08715	6.67476
2	3	3	30	7.42469	7.30779
2	3	3	45	7.94043	8.0409
2	3	3	60	8.64203	8.88175
2	3	3	75	9.55893	9.85977
2	3	3	90	10.7355	11.0194
2	3	3	105	12.2164	12.4051
2	3	3	120	14.008	14.0234
3	2	3	0
3	2	3	15	7.20042	7.03186
3	2	3	30	6.06509	6.00864
3	2	3	45	6.24483	6.26962
3	2	3	60	6.67243	6.74756
3	2	3	75	7.31743	7.41203
3	2	3	90	8.14997	8.23316
3	2	3	105	9.07753	9.11843
3	2	3	120	9.85938	9.8271
4	1	3	0	3.56169	3.41257
4	1	3	15	7.10851	6.92876
4	1	3	30	7.35315	7.27066
4	1	3	45	7.78734	7.78088
4	1	3	60	8.35709	8.40543
4	1	3	75	8.98605	9.06796
4	1	3	90	9.54073	9.63497
4	1	3	105	9.81643	9.90177
4	1	3	120	9.59178	9.64699
5	3	3	0	3.5914	3.61862
5	3	3	15	7.38478	7.40892
5	3	3	30	7.82458	7.82651
5	3	3	45	8.48696	8.47476
5	3	3	60	9.35548	9.33725
5	3	3	75	10.3763	10.3601
5	3	3	90	11.4042	11.3981
5	3	3	105	12.1521	12.1643
5	3	3	120	12.2336	12.2721
6	4	3	0	5.31526	5.29319
6	4	3	15	11.1266	11.1154
6	4	3	30	11.9302	11.943
6	4	3	45	13.0255	13.0535
6	4	3	60	14.3761	14.4104
6	4	3	75	15.8697	15.9014
6	4	3	90	17.246	17.2662
6	4	3	105	18.0606	18.0603
6	4	3	120	17.8182	17.7886
7	2	3	0	3.99858	3.96314
7	2	3	15	7.42572	7.4156
7	2	3	30	7.48794	7.5221
7	2	3	45	7.97199	8.03395
7	2	3	60	8.82773	8.90101
7	2	3	75	10.0399	10.1081
7	2	3	90	11.5135	11.5601
7	2	3	105	12.883	12.8915
7	2	3	120	13.3685	13.3224
9	2	3	0	4.05306	3.89936
9	2	3	15	7.86068	7.67822
9	2	3	30	7.97998	7.90048
9	2	3	45	8.3493	8.35078
9	2	3	60	8.90168	8.96215
9	2	3	75	9.56476	9.66224
9	2	3	90	10.2177	10.3302
9	2	3	105	10.6601	10.7656
9	2	3	120	10.6368	10.7134
10	1	3	0	4.30908	4.26432
10	1	3	15	8.4858	8.46387
10	1	3	30	8.89894	8.92663
10	1	3	45	9.76394	9.8233
10	1	3	60	11.0669	11.1399
10	1	3	75	12.7513	12.8201
10	1	3	90	14.5181	14.5647
10	1	3	105	15.5793	15.5857
10	1	3	120	14.9001	14.8484
11	4	3	0	3.38918	3.27674
11	4	3	15	7.05486	6.94252
11	4	3	30	7.67167	7.6453
11	4	3	45	8.62582	8.6588
11	4	3	60	9.93777	10.0035
11	4	3	75	11.5696	11.6414
11	4	3	90	13.252	13.3035
11	4	3	105	14.267	14.2714
11	4	3	120	13.6721	13.6028
12	3	3	0	3.7747	3.75397
12	3	3	15	7.54127	7.53763
12	3	3	30	7.88896	7.91624
12	3	3	45	8.52791	8.57919
12	3	3	60	9.42282	9.49118
12	3	3	75	10.5006	10.5792
12	3	3	90	11.5622	11.644
12	3	3	105	12.203	12.2811
12	3	3	120	11.9184	11.9861
14	3	3	0	3.06512	2.87642
14	3	3	15	5.94661	5.75945
14	3	3	30	6.09427	6.05603
14	3	3	45	6.46634	6.53571
14	3	3	60	7.01536	7.15102
14	3	3	75	7.69636	7.85701
14	3	3	90	8.41487	8.55917
14	3	3	105	8.97044	9.0571
14	3	3	120	9.0534	9.04109
15	2	3	0	1.99607	1.91092
15	2	3	15	8.45582	8.35014
15	2	3	30	9.19286	9.13952
15	2	3	45	10.0033	9.98996
15	2	3	60	10.8496	10.8641
15	2	3	75	11.6622	11.6922
15	2	3	90	12.3331	12.3663
15	2	3	105	12.7248	12.7489
15	2	3	120	12.707	12.7098
16	4	3	0	3.76492	3.80797
16	4	3	15	7.3237	7.35662
16	4	3	30	7.53583	7.53337
16	4	3	45	8.0706	8.05054
16	4	3	60	8.88116	8.8613
16	4	3	75	9.89071	9.88883
16	4	3	90	10.9007	10.9346
16	4	3	105	11.5099	11.5974
16	4	3	120	11.2236	11.3824
17	3	3	0	3.2679	3.18186
17	3	3	15	6.19773	6.09429
17	3	3	30	6.23811	6.19201
17	3	3	45	6.54114	6.54108
17	3	3	60	7.07034	7.10502
17	3	3	75	7.81697	7.8751
17	3	3	90	8.76433	8.8346
17	3	3	105	9.83524	9.90634
17	3	3	120	10.8115	10.8722
18	4	3	0	3.19795	2.96337
18	4	3	15	6.14864	5.87943
18	4	3	30	6.09445	5.98505
18	4	3	45	6.1829	6.19317
18	4	3	60	6.39312	6.48291
18	4	3	75	6.72293	6.85211
18	4	3	90	7.18488	7.31329
18	4	3	105	7.80574	7.89326
18	4	3	120	8.62855	8.63504
19	1	3	0	3.33029	3.24003
19	1	3	15	6.34908	6.19674
19	1	3	30	6.64491	6.52108
19	1	3	45	7.408	7.31298
19	1	3	60	8.65296	8.58706
19	1	3	75	10.4108	10.3743
19	1	3	90	12.4875	12.4807
19	1	3	105	13.9618	13.9851
19	1	3	120	13.2261	13.2798
20	2	3	0	3.44076	3.08809
20	2	3	15	6.8263	6.45634
20	2	3	30	6.98488	6.87859
20	2	3	45	7.31358	7.39923
20	2	3	60	7.80263	8.00851
20	2	3	75	8.46473	8.71911
20	2	3	90	9.32855	9.55971
20	2	3	105	10.4309	10.5671
20	2	3	120	11.7994	11.7689
1	2	4	0	3.65385	3.59169
1	2	4	15	7.31303	7.22951
1	2	4	30	7.76582	7.71776
1	2	4	45	8.61429	8.59639
1	2	4	60	9.8648	9.87174
1	2	4	75	11.4843	11.5108
1	2	4	90	13.2169	13.2576
1	2	4	105	14.3261	14.3757
1	2	4	120	13.7785	13.8317
2	4	4	0	3.98816	3.81607
2	4	4	15	8.4845	8.32016
2	4	4	30	9.317	9.28808
2	4	4	45	10.48	10.5421
2	4	4	60	11.9725	12.0812
2	4	4	75	13.6981	13.8089
2	4	4	90	15.3084	15.377
2	4	4	105	16.0904	16.0722
2	4	4	120	15.2883	15.1391
3	1	4	0	3.8173	3.72225
3	1	4	15	7.6135	7.50894
3	1	4	30	8.12425	8.08707
3	1	4	45	9.06991	9.08197
3	1	4	60	10.3974	10.4405
3	1	4	75	11.9107	11.9667
3	1	4	90	13.0099	13.0607
3	1	4	105	12.7139	12.7413
3	1	4	120	10.6494	10.6353
4	3	4	0	3.50161	3.40441
4	3	4	15	7.20112	7.08613
4	3	4	30	7.748	7.69914
4	3	4	45	8.61846	8.62244
4	3	4	60	9.80334	9.84687
4	3	4	75	11.225	11.2948
4	3	4	90	12.5905	12.6733
4	3	4	105	13.2627	13.3451
4	3	4	120	12.5418	12.6107
5	1	4	0	3.02659	2.84167
5	1	4	15	5.90999	5.68521
5	1	4	30	6.09611	5.9845
5	1	4	45	6.52266	6.49234
5	1	4	60	7.15642	7.1755
5	1	4	75	7.9673	8.00389
5	1	4	90	8.87231	8.89452
5	1	4	105	9.65936	9.63531
5	1	4	120	9.94859	9.84638
6	3	4	0	5.08111	4.98598
6	3	4	15	10.8538	10.7678
6	3	4	30	11.9582	11.9528
6	3	4	45	13.4553	13.5069
6	3	4	60	15.2517	15.3366
6	3	4	75	17.0283	17.1228
6	3	4	90	18.097	18.1775
6	3	4	105	17.6142	17.6569
6	3	4	120	15.3645	15.3459
7	4	4	0	4.64017	4.38843
7	4	4	15	11.3906	11.1461
7	4	4	30	12.8979	12.8538
7	4	4	45	13.8608	13.9587
7	4	4	60	14.9672	15.1486
7	4	4	75	17.5872	17.7936
7	4	4	90	26.2915	26.4645
7	4	4	105
7	4	4	120
9	4	4	0	4.34654	4.27644
9	4	4	15	9.72174	9.64571
9	4	4	30	10.9906	10.965
9	4	4	45	12.5172	12.5282
9	4	4	60	14.2719	14.3058
9	4	4	75	16.1161	16.1591
9	4	4	90	17.7287	17.767
9	4	4	105	18.6033	18.6232
9	4	4	120	18.2604	18.2483
10	2	4	0	3.99635	3.91878
10	2	4	15	7.86555	7.80511
10	2	4	30	8.33121	8.34234
10	2	4	45	9.30128	9.36089
10	2	4	60	10.8021	10.8871
10	2	4	75	12.8311	12.9183
10	2	4	90	15.0628	15.1292
10	2	4	105	16.3819	16.4043
10	2	4	120	15.2634	15.2188
11	3	4	0	3.74787	3.54267
11	3	4	15	7.99129	7.81011
11	3	4	30	8.68877	8.67336
11	3	4	45	9.58465	9.67153
11	3	4	60	10.6664	10.7921
11	3	4	75	11.8727	11.9738
11	3	4	90	13.0332	13.0461
11	3	4	105	13.8166	13.678
11	3	4	120	13.7931	13.4395
12	1	4	0	3.5778	3.60147
12	1	4	15	7.09165	7.10158
12	1	4	30	7.54616	7.5312
12	1	4	45	8.47299	8.44563
12	1	4	60	9.92104	9.89379
12	1	4	75	11.9204	11.9058
12	1	4	90	14.2133	14.2238
12	1	4	105	15.7442	15.7923
12	1	4	120	14.8697	14.968
14	2	4	0	3.3686	3.1053
14	2	4	15	6.97892	6.73808
14	2	4	30	7.51826	7.49286
14	2	4	45	8.32205	8.44177
14	2	4	60	9.38122	9.57574
14	2	4	75	10.6466	10.8456
14	2	4	90	11.9198	12.0529
14	2	4	105	12.7292	12.7262
14	2	4	120	12.4331	12.2235
15	3	4	0	3.72267	3.62374
15	3	4	15	8.69643	8.56432
15	3	4	30	10.099	10.0216
15	3	4	45	11.5972	11.5634
15	3	4	60	13.071	13.0699
15	3	4	75	14.3314	14.3518
15	3	4	90	15.1549	15.1859
15	3	4	105	15.3676	15.398
15	3	4	120	14.9311	14.95
16	1	4	0	3.6787	3.66868
16	1	4	15	6.84443	6.85092
16	1	4	30	6.89094	6.90915
16	1	4	45	7.32166	7.33679
16	1	4	60	8.10296	8.10022
16	1	4	75	9.24258	9.20716
16	1	4	90	10.7019	10.619
16	1	4	105	12.2301	12.0849
16	1	4	120	13.1501	12.9279
17	2	4	0	3.20393	3.08474
17	2	4	15	5.93014	5.76684
17	2	4	30	6.07408	5.97428
17	2	4	45	6.63247	6.58458
17	2	4	60	7.58303	7.57547
17	2	4	75	8.9523	8.9735
17	2	4	90	10.6741	10.7125
17	2	4	105	12.2739	12.3179
17	2	4	120	12.5806	12.6185
18	1	4	0	3.26825	2.93183
18	1	4	15	6.48633	6.07992
18	1	4	30	6.77742	6.58917
18	1	4	45	7.31292	7.29455
18	1	4	60	8.04394	8.14715
18	1	4	75	8.90865	9.08518
18	1	4	90	9.76557	9.96713
18	1	4	105	10.3284	10.5067
18	1	4	120	10.2081	10.3149
19	4	4	0	3.48636	3.39188
19	4	4	15	7.16529	7.03662
19	4	4	30	7.83874	7.76057
19	4	4	45	9.01925	8.98181
19	4	4	60	10.8358	10.8293
19	4	4	75	13.4491	13.4637
19	4	4	90	16.7645	16.7904
19	4	4	105	19.5931	19.6206
19	4	4	120	19.2601	19.2793
20	3	4	0	3.35368	3.24979
20	3	4	15	7.085	6.93781
20	3	4	30	7.59648	7.5028
20	3	4	45	8.21676	8.16952
20	3	4	60	8.89815	8.89026
20	3	4	75	9.54952	9.57391
20	3	4	90	10.0229	10.0725
20	3	4	105	10.1343	10.202
20	3	4	120	9.74288	9.82164
