# Supplementary material for: Metabolic Responses to Carbohydrate Ingestion during Exercise: Associations between Carbohydrate Dose and Endurance Performance
Source: Nutrients. 2018 Jan 3;10(1):37. doi: 10.3390/nu10010037 (PMC5793265; doi:10.3390/nu10010037)
Supplement: Supplementary File 1 [file nutrients-10-00037-s001.zip › Heart rate.xlsx]

## Sheet: HR
Participant	Period	Randomisation	Time	Heart rate
			(min)	(bpm)
1	1	1	0	110
1	1	1	5	122
1	1	1	10	127
1	1	1	15	132
1	1	1	20	137
1	1	1	25	137
1	1	1	30	137
1	1	1	35	139
1	1	1	40	146
1	1	1	45	140
1	1	1	50	143
1	1	1	55	148
1	1	1	60	142
1	1	1	65	148
1	1	1	70	149
1	1	1	75	149
1	1	1	80	154
1	1	1	85	150
1	1	1	90	147
1	1	1	95	151
1	1	1	100	153
1	1	1	105	149
1	1	1	110	153
1	1	1	115	159
1	1	1	120	153
1	2	4	0	72
1	2	4	5	127
1	2	4	10	131
1	2	4	15	129
1	2	4	20	141
1	2	4	25	141
1	2	4	30	141
1	2	4	35	141
1	2	4	40	145
1	2	4	45	143
1	2	4	50	144
1	2	4	55	147
1	2	4	60	147
1	2	4	65	150
1	2	4	70	150
1	2	4	75	148
1	2	4	80	146
1	2	4	85	155
1	2	4	90	147
1	2	4	95	153
1	2	4	100	147
1	2	4	105	149
1	2	4	110	156
1	2	4	115	160
1	2	4	120	154
1	3	2	0	72
1	3	2	5	125
1	3	2	10	129
1	3	2	15	134
1	3	2	20	139
1	3	2	25	145
1	3	2	30	142
1	3	2	35	136
1	3	2	40	140
1	3	2	45	134
1	3	2	50	140
1	3	2	55	141
1	3	2	60	139
1	3	2	65	143
1	3	2	70	144
1	3	2	75	146
1	3	2	80	144
1	3	2	85	146
1	3	2	90	148
1	3	2	95	150
1	3	2	100	149
1	3	2	105	149
1	3	2	110	153
1	3	2	115	148
1	3	2	120	145
1	4	3	0	61
1	4	3	5	122
1	4	3	10	123
1	4	3	15	125
1	4	3	20	133
1	4	3	25	132
1	4	3	30	129
1	4	3	35	132
1	4	3	40	135
1	4	3	45	132
1	4	3	50	138
1	4	3	55	132
1	4	3	60	136
1	4	3	65	139
1	4	3	70	143
1	4	3	75	135
1	4	3	80	141
1	4	3	85	137
1	4	3	90	144
1	4	3	95	143
1	4	3	100	144
1	4	3	105	143
1	4	3	110	145
1	4	3	115	146
1	4	3	120	140
2	1	2	0	54
2	1	2	5	133
2	1	2	10	136
2	1	2	15	139
2	1	2	20	139
2	1	2	25	142
2	1	2	30	143
2	1	2	35	147
2	1	2	40	145
2	1	2	45	144
2	1	2	50	148
2	1	2	55	147
2	1	2	60	147
2	1	2	65	143
2	1	2	70	152
2	1	2	75	147
2	1	2	80	151
2	1	2	85	150
2	1	2	90	150
2	1	2	95	149
2	1	2	100	150
2	1	2	105	148
2	1	2	110	152
2	1	2	115	155
2	1	2	120	156
2	2	1	0	103
2	2	1	5	134
2	2	1	10	139
2	2	1	15	139
2	2	1	20	143
2	2	1	25	141
2	2	1	30	147
2	2	1	35	140
2	2	1	40	142
2	2	1	45	151
2	2	1	50	153
2	2	1	55	145
2	2	1	60	147
2	2	1	65	144
2	2	1	70	149
2	2	1	75	149
2	2	1	80	150
2	2	1	85	149
2	2	1	90	151
2	2	1	95	150
2	2	1	100	150
2	2	1	105	151
2	2	1	110	148
2	2	1	115	149
2	2	1	120	149
2	3	3	0	97
2	3	3	5	132
2	3	3	10	135
2	3	3	15	144
2	3	3	20	143
2	3	3	25	142
2	3	3	30	142
2	3	3	35	144
2	3	3	40	146
2	3	3	45	147
2	3	3	50	146
2	3	3	55	145
2	3	3	60	147
2	3	3	65	150
2	3	3	70	149
2	3	3	75	151
2	3	3	80	147
2	3	3	85	148
2	3	3	90	150
2	3	3	95	146
2	3	3	100	149
2	3	3	105	143
2	3	3	110	144
2	3	3	115	145
2	3	3	120	149
2	4	4	0	71
2	4	4	5	134
2	4	4	10	135
2	4	4	15	139
2	4	4	20	135
2	4	4	25	142
2	4	4	30	143
2	4	4	35	141
2	4	4	40	140
2	4	4	45	141
2	4	4	50	138
2	4	4	55	145
2	4	4	60	143
2	4	4	65	138
2	4	4	70	145
2	4	4	75	139
2	4	4	80	139
2	4	4	85	137
2	4	4	90	141
2	4	4	95	139
2	4	4	100	138
2	4	4	105	140
2	4	4	110	135
2	4	4	115	139
2	4	4	120	142
3	1	4	0	61
3	1	4	5	132
3	1	4	10	133
3	1	4	15	134
3	1	4	20	134
3	1	4	25	134
3	1	4	30	135
3	1	4	35	139
3	1	4	40	137
3	1	4	45	142
3	1	4	50	135
3	1	4	55	134
3	1	4	60	139
3	1	4	65	132
3	1	4	70	134
3	1	4	75	133
3	1	4	80	132
3	1	4	85	136
3	1	4	90	132
3	1	4	95	137
3	1	4	100	137
3	1	4	105	136
3	1	4	110	132
3	1	4	115	136
3	1	4	120	131
3	2	3	0	73
3	2	3	5	122
3	2	3	10	128
3	2	3	15	128
3	2	3	20	132
3	2	3	25	134
3	2	3	30	132
3	2	3	35	136
3	2	3	40	133
3	2	3	45	137
3	2	3	50	138
3	2	3	55	137
3	2	3	60	135
3	2	3	65	133
3	2	3	70	132
3	2	3	75	133
3	2	3	80	135
3	2	3	85	134
3	2	3	90	133
3	2	3	95	134
3	2	3	100	138
3	2	3	105	133
3	2	3	110	132
3	2	3	115	134
3	2	3	120	137
3	3	1	0	55
3	3	1	5	118
3	3	1	10	122
3	3	1	15	124
3	3	1	20	126
3	3	1	25	123
3	3	1	30	128
3	3	1	35	127
3	3	1	40	126
3	3	1	45	127
3	3	1	50	124
3	3	1	55	125
3	3	1	60	129
3	3	1	65	127
3	3	1	70	126
3	3	1	75	127
3	3	1	80	125
3	3	1	85	128
3	3	1	90	124
3	3	1	95	129
3	3	1	100	131
3	3	1	105	127
3	3	1	110	127
3	3	1	115	126
3	3	1	120	128
3	4	2	0	76
3	4	2	5	126
3	4	2	10	130
3	4	2	15	136
3	4	2	20	137
3	4	2	25	138
3	4	2	30	135
3	4	2	35	132
3	4	2	40	134
3	4	2	45	136
3	4	2	50	133
3	4	2	55	131
3	4	2	60	135
3	4	2	65	134
3	4	2	70	138
3	4	2	75	146
3	4	2	80	133
3	4	2	85	134
3	4	2	90	131
3	4	2	95	134
3	4	2	100	137
3	4	2	105	141
3	4	2	110	139
3	4	2	115	137
3	4	2	120	139
4	1	3	0	65
4	1	3	5	139
4	1	3	10	144
4	1	3	15	145
4	1	3	20	145
4	1	3	25	151
4	1	3	30	160
4	1	3	35	156
4	1	3	40	156
4	1	3	45	157
4	1	3	50	163
4	1	3	55	154
4	1	3	60	157
4	1	3	65	155
4	1	3	70	157
4	1	3	75	154
4	1	3	80	160
4	1	3	85	156
4	1	3	90	161
4	1	3	95	158
4	1	3	100	157
4	1	3	105	163
4	1	3	110	162
4	1	3	115	160
4	1	3	120	152
4	2	2	0	66
4	2	2	5	131
4	2	2	10	129
4	2	2	15	137
4	2	2	20	136
4	2	2	25	141
4	2	2	30	143
4	2	2	35	144
4	2	2	40	145
4	2	2	45	143
4	2	2	50	148
4	2	2	55	140
4	2	2	60	141
4	2	2	65	141
4	2	2	70	141
4	2	2	75	143
4	2	2	80	145
4	2	2	85	142
4	2	2	90	148
4	2	2	95	142
4	2	2	100	143
4	2	2	105	146
4	2	2	110	145
4	2	2	115	143
4	2	2	120	142
4	3	4	0	66
4	3	4	5	126
4	3	4	10	128
4	3	4	15	134
4	3	4	20	136
4	3	4	25	135
4	3	4	30	135
4	3	4	35	141
4	3	4	40	141
4	3	4	45	144
4	3	4	50	138
4	3	4	55	142
4	3	4	60	145
4	3	4	65	142
4	3	4	70	141
4	3	4	75	144
4	3	4	80	141
4	3	4	85	141
4	3	4	90	143
4	3	4	95	136
4	3	4	100	135
4	3	4	105	141
4	3	4	110	138
4	3	4	115	138
4	3	4	120	140
4	4	1	0	66
4	4	1	5	124
4	4	1	10	131
4	4	1	15	137
4	4	1	20	130
4	4	1	25	136
4	4	1	30	136
4	4	1	35	138
4	4	1	40	137
4	4	1	45	142
4	4	1	50	136
4	4	1	55	138
4	4	1	60	139
4	4	1	65	133
4	4	1	70	137
4	4	1	75	142
4	4	1	80	134
4	4	1	85	137
4	4	1	90	133
4	4	1	95	139
4	4	1	100	137
4	4	1	105	138
4	4	1	110	134
4	4	1	115	134
4	4	1	120	137
5	1	4	0	76
5	1	4	5	135
5	1	4	10	143
5	1	4	15	151
5	1	4	20	150
5	1	4	25	153
5	1	4	30	161
5	1	4	35	155
5	1	4	40	154
5	1	4	45	160
5	1	4	50	163
5	1	4	55	154
5	1	4	60	159
5	1	4	65	153
5	1	4	70	161
5	1	4	75	158
5	1	4	80	152
5	1	4	85	151
5	1	4	90	150
5	1	4	95	163
5	1	4	100	148
5	1	4	105	164
5	1	4	110	151
5	1	4	115	151
5	1	4	120	149
5	2	1	0	68
5	2	1	5	128
5	2	1	10	128
5	2	1	15	134
5	2	1	20	133
5	2	1	25	132
5	2	1	30	135
5	2	1	35	133
5	2	1	40	143
5	2	1	45	142
5	2	1	50	137
5	2	1	55	149
5	2	1	60	141
5	2	1	65	143
5	2	1	70	138
5	2	1	75	142
5	2	1	80	149
5	2	1	85	143
5	2	1	90	142
5	2	1	95	141
5	2	1	100	142
5	2	1	105	150
5	2	1	110	142
5	2	1	115	145
5	2	1	120	153
5	3	3	0	67
5	3	3	5	113
5	3	3	10	121
5	3	3	15	119
5	3	3	20	125
5	3	3	25	128
5	3	3	30	126
5	3	3	35	125
5	3	3	40	132
5	3	3	45	135
5	3	3	50	136
5	3	3	55	140
5	3	3	60	133
5	3	3	65	134
5	3	3	70	137
5	3	3	75	138
5	3	3	80	141
5	3	3	85	138
5	3	3	90	141
5	3	3	95	144
5	3	3	100	138
5	3	3	105	136
5	3	3	110	137
5	3	3	115	135
5	3	3	120	137
5	4	2	0	81
5	4	2	5	115
5	4	2	10	118
5	4	2	15	139
5	4	2	20	118
5	4	2	25	122
5	4	2	30	120
5	4	2	35	118
5	4	2	40	123
5	4	2	45	118
5	4	2	50	117
5	4	2	55	120
5	4	2	60	125
5	4	2	65	118
5	4	2	70	118
5	4	2	75	124
5	4	2	80	119
5	4	2	85	118
5	4	2	90	128
5	4	2	95	133
5	4	2	100	129
5	4	2	105	134
5	4	2	110	124
5	4	2	115	122
5	4	2	120	132
6	1	1	0	77
6	1	1	5	123
6	1	1	10	131
6	1	1	15	128
6	1	1	20	124
6	1	1	25	122
6	1	1	30	126
6	1	1	35	122
6	1	1	40	125
6	1	1	45	130
6	1	1	50	124
6	1	1	55	127
6	1	1	60	138
6	1	1	65	128
6	1	1	70	129
6	1	1	75	136
6	1	1	80	130
6	1	1	85	132
6	1	1	90	134
6	1	1	95	135
6	1	1	100	137
6	1	1	105	141
6	1	1	110	140
6	1	1	115	141
6	1	1	120	143
6	2	2	0	74
6	2	2	5	132
6	2	2	10	135
6	2	2	15	132
6	2	2	20	135
6	2	2	25	136
6	2	2	30	134
6	2	2	35	135
6	2	2	40	133
6	2	2	45	132
6	2	2	50	136
6	2	2	55	135
6	2	2	60	136
6	2	2	65	135
6	2	2	70	136
6	2	2	75	135
6	2	2	80	139
6	2	2	85	138
6	2	2	90	142
6	2	2	95	134
6	2	2	100	135
6	2	2	105	143
6	2	2	110	139
6	2	2	115	143
6	2	2	120	140
6	3	4	0	77
6	3	4	5	126
6	3	4	10	127
6	3	4	15	135
6	3	4	20	124
6	3	4	25	124
6	3	4	30	125
6	3	4	35	125
6	3	4	40	125
6	3	4	45	124
6	3	4	50	125
6	3	4	55	126
6	3	4	60	125
6	3	4	65	127
6	3	4	70	126
6	3	4	75	131
6	3	4	80	130
6	3	4	85	129
6	3	4	90	129
6	3	4	95	128
6	3	4	100	132
6	3	4	105	130
6	3	4	110	132
6	3	4	115	131
6	3	4	120	131
6	4	3	0	75
6	4	3	5	129
6	4	3	10	128
6	4	3	15	136
6	4	3	20	128
6	4	3	25	128
6	4	3	30	127
6	4	3	35	128
6	4	3	40	124
6	4	3	45	128
6	4	3	50	128
6	4	3	55	130
6	4	3	60	133
6	4	3	65	127
6	4	3	70	128
6	4	3	75	141
6	4	3	80	130
6	4	3	85	132
6	4	3	90	132
6	4	3	95	133
6	4	3	100	132
6	4	3	105	136
6	4	3	110	136
6	4	3	115	137
6	4	3	120	137
7	1	2	0	68
7	1	2	5	128
7	1	2	10	132
7	1	2	15	129
7	1	2	20	136
7	1	2	25	134
7	1	2	30	136
7	1	2	35	136
7	1	2	40	133
7	1	2	45	139
7	1	2	50	138
7	1	2	55	140
7	1	2	60	139
7	1	2	65	142
7	1	2	70	141
7	1	2	75	145
7	1	2	80	131
7	1	2	85	133
7	1	2	90	138
7	1	2	95	133
7	1	2	100	140
7	1	2	105	138
7	1	2	110	134
7	1	2	115	137
7	1	2	120	135
7	2	3	0	59
7	2	3	5	123
7	2	3	10	126
7	2	3	15	127
7	2	3	20	131
7	2	3	25	132
7	2	3	30	132
7	2	3	35	128
7	2	3	40	131
7	2	3	45	134
7	2	3	50	133
7	2	3	55	134
7	2	3	60	132
7	2	3	65	131
7	2	3	70	132
7	2	3	75	133
7	2	3	80	134
7	2	3	85	136
7	2	3	90	135
7	2	3	95	138
7	2	3	100	136
7	2	3	105	135
7	2	3	110	134
7	2	3	115	131
7	2	3	120	133
7	3	1	0	63
7	3	1	5	129
7	3	1	10	128
7	3	1	15	127
7	3	1	20	133
7	3	1	25	132
7	3	1	30	136
7	3	1	35	135
7	3	1	40	131
7	3	1	45	132
7	3	1	50	133
7	3	1	55	132
7	3	1	60	133
7	3	1	65	128
7	3	1	70	133
7	3	1	75	134
7	3	1	80	129
7	3	1	85	133
7	3	1	90	134
7	3	1	95	136
7	3	1	100	134
7	3	1	105	134
7	3	1	110	138
7	3	1	115	135
7	3	1	120	141
7	4	4	0
7	4	4	5
7	4	4	10
7	4	4	15
7	4	4	20
7	4	4	25
7	4	4	30
7	4	4	35
7	4	4	40
7	4	4	45
7	4	4	50
7	4	4	55
7	4	4	60
7	4	4	65
7	4	4	70
7	4	4	75
7	4	4	80	140
7	4	4	85	138
7	4	4	90	139
7	4	4	95	141
7	4	4	100	145
7	4	4	105	149
7	4	4	110	148
7	4	4	115	151
7	4	4	120	150
8	1	3	0	60
8	1	3	5	121
8	1	3	10	121
8	1	3	15	129
8	1	3	20	122
8	1	3	25	122
8	1	3	30	124
8	1	3	35	123
8	1	3	40	121
8	1	3	45	128
8	1	3	50	125
8	1	3	55	124
8	1	3	60	123
8	1	3	65	124
8	1	3	70	126
8	1	3	75	130
8	1	3	80	129
8	1	3	85	122
8	1	3	90	133
8	1	3	95	125
8	1	3	100	127
8	1	3	105	127
8	1	3	110	128
8	1	3	115	133
8	1	3	120	121
8	2	4	0	59
8	2	4	5	126
8	2	4	10	126
8	2	4	15	120
8	2	4	20	118
8	2	4	25	119
8	2	4	30	124
8	2	4	35	123
8	2	4	40	125
8	2	4	45	125
8	2	4	50	127
8	2	4	55	130
8	2	4	60	129
8	2	4	65	128
8	2	4	70	127
8	2	4	75	128
8	2	4	80	128
8	2	4	85	129
8	2	4	90	125
8	2	4	95	129
8	2	4	100	131
8	2	4	105	128
8	2	4	110	132
8	2	4	115	130
8	2	4	120	131
8	3	2	0	68
8	3	2	5	121
8	3	2	10	124
8	3	2	15	125
8	3	2	20	125
8	3	2	25	128
8	3	2	30	130
8	3	2	35	129
8	3	2	40	135
8	3	2	45	130
8	3	2	50	132
8	3	2	55	130
8	3	2	60	135
8	3	2	65	133
8	3	2	70	130
8	3	2	75	131
8	3	2	80	134
8	3	2	85	135
8	3	2	90	136
8	3	2	95	134
8	3	2	100	136
8	3	2	105	135
8	3	2	110	135
8	3	2	115	134
8	3	2	120	134
8	4	1	0	60
8	4	1	5	133
8	4	1	10	126
8	4	1	15	132
8	4	1	20	131
8	4	1	25	129
8	4	1	30	125
8	4	1	35	129
8	4	1	40	130
8	4	1	45	131
8	4	1	50	128
8	4	1	55	133
8	4	1	60	130
8	4	1	65	130
8	4	1	70	129
8	4	1	75	130
8	4	1	80	127
8	4	1	85	123
8	4	1	90	134
8	4	1	95	133
8	4	1	100	134
8	4	1	105	135
8	4	1	110	132
8	4	1	115	141
8	4	1	120	133
9	1	1	0	75
9	1	1	5	119
9	1	1	10	118
9	1	1	15	120
9	1	1	20	118
9	1	1	25	112
9	1	1	30	124
9	1	1	35	121
9	1	1	40	122
9	1	1	45	126
9	1	1	50	121
9	1	1	55	121
9	1	1	60	129
9	1	1	65	123
9	1	1	70	123
9	1	1	75	123
9	1	1	80	123
9	1	1	85	122
9	1	1	90	126
9	1	1	95	124
9	1	1	100	123
9	1	1	105	125
9	1	1	110	125
9	1	1	115	125
9	1	1	120	125
9	2	3	0	74
9	2	3	5	117
9	2	3	10	122
9	2	3	15	128
9	2	3	20	120
9	2	3	25	119
9	2	3	30	122
9	2	3	35	123
9	2	3	40	122
9	2	3	45	122
9	2	3	50	122
9	2	3	55	121
9	2	3	60	121
9	2	3	65	121
9	2	3	70	120
9	2	3	75	121
9	2	3	80	122
9	2	3	85	121
9	2	3	90	126
9	2	3	95	120
9	2	3	100	119
9	2	3	105	126
9	2	3	110	122
9	2	3	115	121
9	2	3	120	124
9	3	2	0	76
9	3	2	5	117
9	3	2	10	117
9	3	2	15	117
9	3	2	20	118
9	3	2	25	119
9	3	2	30	119
9	3	2	35	117
9	3	2	40	113
9	3	2	45	119
9	3	2	50	117
9	3	2	55	117
9	3	2	60	118
9	3	2	65	115
9	3	2	70	116
9	3	2	75	126
9	3	2	80	120
9	3	2	85	119
9	3	2	90	122
9	3	2	95	117
9	3	2	100	118
9	3	2	105	122
9	3	2	110	121
9	3	2	115	123
9	3	2	120	123
9	4	4	0	75
9	4	4	5	114
9	4	4	10	118
9	4	4	15	117
9	4	4	20	120
9	4	4	25	125
9	4	4	30	131
9	4	4	35	120
9	4	4	40	121
9	4	4	45	119
9	4	4	50	119
9	4	4	55	116
9	4	4	60	121
9	4	4	65	117
9	4	4	70	123
9	4	4	75	124
9	4	4	80	127
9	4	4	85	128
9	4	4	90	129
9	4	4	95	117
9	4	4	100	118
9	4	4	105	119
9	4	4	110	120
9	4	4	115	121
9	4	4	120	120
10	1	3	0	58
10	1	3	5	129
10	1	3	10	128
10	1	3	15	131
10	1	3	20	130
10	1	3	25	138
10	1	3	30	133
10	1	3	35	129
10	1	3	40	128
10	1	3	45	131
10	1	3	50	132
10	1	3	55	128
10	1	3	60	131
10	1	3	65	126
10	1	3	70	128
10	1	3	75	126
10	1	3	80	127
10	1	3	85	129
10	1	3	90	126
10	1	3	95	122
10	1	3	100	131
10	1	3	105	129
10	1	3	110	128
10	1	3	115	128
10	1	3	120	133
10	2	4	0	73
10	2	4	5	124
10	2	4	10	128
10	2	4	15	131
10	2	4	20	132
10	2	4	25	136
10	2	4	30	130
10	2	4	35	135
10	2	4	40	144
10	2	4	45	136
10	2	4	50	134
10	2	4	55	130
10	2	4	60	137
10	2	4	65	130
10	2	4	70	135
10	2	4	75	130
10	2	4	80	133
10	2	4	85	136
10	2	4	90	133
10	2	4	95	139
10	2	4	100	139
10	2	4	105	134
10	2	4	110	134
10	2	4	115	137
10	2	4	120	141
10	3	1	0	71
10	3	1	5	124
10	3	1	10	129
10	3	1	15	125
10	3	1	20	126
10	3	1	25	122
10	3	1	30	128
10	3	1	35	129
10	3	1	40	131
10	3	1	45	133
10	3	1	50	129
10	3	1	55	131
10	3	1	60	131
10	3	1	65	125
10	3	1	70	126
10	3	1	75	128
10	3	1	80	126
10	3	1	85	125
10	3	1	90	132
10	3	1	95	131
10	3	1	100	135
10	3	1	105	129
10	3	1	110	131
10	3	1	115	133
10	3	1	120	134
10	4	2	0	91
10	4	2	5	118
10	4	2	10	127
10	4	2	15	130
10	4	2	20	131
10	4	2	25	130
10	4	2	30	132
10	4	2	35	133
10	4	2	40	134
10	4	2	45	135
10	4	2	50	136
10	4	2	55	135
10	4	2	60	135
10	4	2	65	128
10	4	2	70	130
10	4	2	75	134
10	4	2	80	136
10	4	2	85	134
10	4	2	90	136
10	4	2	95	139
10	4	2	100	138
10	4	2	105	138
10	4	2	110	136
10	4	2	115	140
10	4	2	120	139
11	1	2	0	66
11	1	2	5	140
11	1	2	10	146
11	1	2	15	146
11	1	2	20	155
11	1	2	25	158
11	1	2	30	155
11	1	2	35	155
11	1	2	40	150
11	1	2	45	160
11	1	2	50	159
11	1	2	55	157
11	1	2	60	158
11	1	2	65	158
11	1	2	70	157
11	1	2	75	157
11	1	2	80	158
11	1	2	85	158
11	1	2	90	160
11	1	2	95	163
11	1	2	100	166
11	1	2	105	167
11	1	2	110	168
11	1	2	115	171
11	1	2	120	171
11	2	1	0	63
11	2	1	5	133
11	2	1	10	140
11	2	1	15	138
11	2	1	20	137
11	2	1	25	138
11	2	1	30	139
11	2	1	35	138
11	2	1	40	140
11	2	1	45	141
11	2	1	50	140
11	2	1	55	141
11	2	1	60	142
11	2	1	65	145
11	2	1	70	150
11	2	1	75	145
11	2	1	80	148
11	2	1	85	150
11	2	1	90	148
11	2	1	95	151
11	2	1	100	152
11	2	1	105	151
11	2	1	110	152
11	2	1	115	151
11	2	1	120	153
11	3	4	0	59
11	3	4	5	133
11	3	4	10	144
11	3	4	15	140
11	3	4	20	150
11	3	4	25	148
11	3	4	30	156
11	3	4	35	155
11	3	4	40	155
11	3	4	45	160
11	3	4	50	156
11	3	4	55	159
11	3	4	60	158
11	3	4	65	161
11	3	4	70	163
11	3	4	75	162
11	3	4	80	158
11	3	4	85	159
11	3	4	90	161
11	3	4	95	165
11	3	4	100	165
11	3	4	105	167
11	3	4	110	170
11	3	4	115	171
11	3	4	120	167
11	4	3	0	64
11	4	3	5	137
11	4	3	10	147
11	4	3	15	144
11	4	3	20	145
11	4	3	25	146
11	4	3	30	155
11	4	3	35	155
11	4	3	40	154
11	4	3	45	153
11	4	3	50	153
11	4	3	55	152
11	4	3	60	155
11	4	3	65	156
11	4	3	70	157
11	4	3	75	155
11	4	3	80	156
11	4	3	85	156
11	4	3	90	157
11	4	3	95	157
11	4	3	100	158
11	4	3	105	159
11	4	3	110	160
11	4	3	115	161
11	4	3	120	161
12	1	4	0	84
12	1	4	5	125
12	1	4	10	132
12	1	4	15	129
12	1	4	20	131
12	1	4	25	135
12	1	4	30	139
12	1	4	35	135
12	1	4	40	128
12	1	4	45	131
12	1	4	50	139
12	1	4	55	137
12	1	4	60	138
12	1	4	65	139
12	1	4	70	139
12	1	4	75	139
12	1	4	80	138
12	1	4	85	139
12	1	4	90	138
12	1	4	95	140
12	1	4	100	141
12	1	4	105	149
12	1	4	110	143
12	1	4	115	155
12	1	4	120	141
12	2	2	0	60
12	2	2	5	124
12	2	2	10	126
12	2	2	15	127
12	2	2	20	130
12	2	2	25	132
12	2	2	30	140
12	2	2	35	131
12	2	2	40	94
12	2	2	45	134
12	2	2	50	136
12	2	2	55	135
12	2	2	60	133
12	2	2	65	132
12	2	2	70	130
12	2	2	75	132
12	2	2	80	133
12	2	2	85	135
12	2	2	90	140
12	2	2	95	141
12	2	2	100	140
12	2	2	105	137
12	2	2	110	141
12	2	2	115	144
12	2	2	120	141
12	3	3	0	118
12	3	3	5	121
12	3	3	10	152
12	3	3	15	133
12	3	3	20	125
12	3	3	25	127
12	3	3	30	135
12	3	3	35	128
12	3	3	40	130
12	3	3	45	133
12	3	3	50	128
12	3	3	55	129
12	3	3	60	131
12	3	3	65	130
12	3	3	70	136
12	3	3	75	136
12	3	3	80	134
12	3	3	85	129
12	3	3	90	132
12	3	3	95	136
12	3	3	100	136
12	3	3	105	137
12	3	3	110	126
12	3	3	115	135
12	3	3	120	138
12	4	1	0	84
12	4	1	5	123
12	4	1	10	126
12	4	1	15	133
12	4	1	20	129
12	4	1	25	131
12	4	1	30	133
12	4	1	35	132
12	4	1	40	132
12	4	1	45	135
12	4	1	50	130
12	4	1	55	134
12	4	1	60	133
12	4	1	65	132
12	4	1	70	132
12	4	1	75	133
12	4	1	80	131
12	4	1	85	132
12	4	1	90	131
12	4	1	95	132
12	4	1	100	134
12	4	1	105	138
12	4	1	110	135
12	4	1	115	140
12	4	1	120	141
13	1	3	0	84
13	1	3	5	126
13	1	3	10	130
13	1	3	15	134
13	1	3	20	132
13	1	3	25	131
13	1	3	30	135
13	1	3	35	135
13	1	3	40	136
13	1	3	45	134
13	1	3	50	134
13	1	3	55	136
13	1	3	60	134
13	1	3	65	134
13	1	3	70	133
13	1	3	75	137
13	1	3	80	137
13	1	3	85	137
13	1	3	90	137
13	1	3	95	136
13	1	3	100	138
13	1	3	105	139
13	1	3	110	133
13	1	3	115	135
13	1	3	120	137
13	2	1	0	68
13	2	1	5	122
13	2	1	10	127
13	2	1	15	128
13	2	1	20	127
13	2	1	25	130
13	2	1	30	131
13	2	1	35	128
13	2	1	40	129
13	2	1	45	133
13	2	1	50	132
13	2	1	55	131
13	2	1	60	129
13	2	1	65	127
13	2	1	70	130
13	2	1	75	138
13	2	1	80	134
13	2	1	85	129
13	2	1	90	130
13	2	1	95	135
13	2	1	100	132
13	2	1	105	135
13	2	1	110	134
13	2	1	115	135
13	2	1	120	134
13	3	2	0	-
13	3	2	5	123
13	3	2	10	131
13	3	2	15	132
13	3	2	20	135
13	3	2	25	139
13	3	2	30	134
13	3	2	35	134
13	3	2	40	131
13	3	2	45	137
13	3	2	50	131
13	3	2	55	133
13	3	2	60	142
13	3	2	65	132
13	3	2	70	137
13	3	2	75	131
13	3	2	80	135
13	3	2	85	133
13	3	2	90	134
13	3	2	95	134
13	3	2	100	135
13	3	2	105	138
13	3	2	110	138
13	3	2	115	138
13	3	2	120	139
13	4	4	0	53
13	4	4	5	128
13	4	4	10	131
13	4	4	15	129
13	4	4	20	127
13	4	4	25	129
13	4	4	30	127
13	4	4	35	135
13	4	4	40	132
13	4	4	45	131
13	4	4	50	130
13	4	4	55	136
13	4	4	60	130
13	4	4	65	136
13	4	4	70	133
13	4	4	75	137
13	4	4	80	133
13	4	4	85	135
13	4	4	90	136
13	4	4	95	135
13	4	4	100	136
13	4	4	105	136
13	4	4	110	133
13	4	4	115	147
13	4	4	120	138
14	1	1	0	91
14	1	1	5	123
14	1	1	10	123
14	1	1	15	121
14	1	1	20	123
14	1	1	25	119
14	1	1	30	124
14	1	1	35	116
14	1	1	40	118
14	1	1	45	114
14	1	1	50	118
14	1	1	55	114
14	1	1	60	119
14	1	1	65	117
14	1	1	70	116
14	1	1	75	115
14	1	1	80	114
14	1	1	85	116
14	1	1	90	115
14	1	1	95	115
14	1	1	100	116
14	1	1	105	115
14	1	1	110	117
14	1	1	115	115
14	1	1	120	117
14	2	4	0	-
14	2	4	5	-
14	2	4	10	-
14	2	4	15	-
14	2	4	20	-
14	2	4	25	114
14	2	4	30	112
14	2	4	35	111
14	2	4	40	110
14	2	4	45	120
14	2	4	50	114
14	2	4	55	114
14	2	4	60	115
14	2	4	65	115
14	2	4	70	114
14	2	4	75	116
14	2	4	80	115
14	2	4	85	116
14	2	4	90	120
14	2	4	95	114
14	2	4	100	115
14	2	4	105	118
14	2	4	110	116
14	2	4	115	116
14	2	4	120	117
14	3	3	0	71
14	3	3	5	113
14	3	3	10	108
14	3	3	15	109
14	3	3	20	113
14	3	3	25	111
14	3	3	30	108
14	3	3	35	112
14	3	3	40	112
14	3	3	45	113
14	3	3	50	113
14	3	3	55	114
14	3	3	60	112
14	3	3	65	112
14	3	3	70	112
14	3	3	75	110
14	3	3	80	114
14	3	3	85	112
14	3	3	90	113
14	3	3	95	115
14	3	3	100	112
14	3	3	105	112
14	3	3	110	113
14	3	3	115	114
14	3	3	120	115
14	4	2	0	-
14	4	2	5	112
14	4	2	10	117
14	4	2	15	109
14	4	2	20	113
14	4	2	25	117
14	4	2	30	118
14	4	2	35	114
14	4	2	40	114
14	4	2	45	113
14	4	2	50	112
14	4	2	55	113
14	4	2	60	116
14	4	2	65	113
14	4	2	70	112
14	4	2	75	111
14	4	2	80	112
14	4	2	85	111
14	4	2	90	112
14	4	2	95	114
14	4	2	100	113
14	4	2	105	114
14	4	2	110	117
14	4	2	115	115
14	4	2	120	122
15	1	2	0	76
15	1	2	5	131
15	1	2	10	131
15	1	2	15	138
15	1	2	20	133
15	1	2	25	131
15	1	2	30	137
15	1	2	35	133
15	1	2	40	134
15	1	2	45	138
15	1	2	50	137
15	1	2	55	133
15	1	2	60	135
15	1	2	65	133
15	1	2	70	132
15	1	2	75	138
15	1	2	80	130
15	1	2	85	133
15	1	2	90	134
15	1	2	95	139
15	1	2	100	137
15	1	2	105	141
15	1	2	110	140
15	1	2	115	142
15	1	2	120	137
15	2	3	0	67
15	2	3	5	129
15	2	3	10	136
15	2	3	15	132
15	2	3	20	134
15	2	3	25	130
15	2	3	30	132
15	2	3	35	131
15	2	3	40	131
15	2	3	45	134
15	2	3	50	131
15	2	3	55	130
15	2	3	60	135
15	2	3	65	131
15	2	3	70	133
15	2	3	75	131
15	2	3	80	126
15	2	3	85	130
15	2	3	90	130
15	2	3	95	133
15	2	3	100	131
15	2	3	105	136
15	2	3	110	136
15	2	3	115	135
15	2	3	120	134
15	3	4	0	64
15	3	4	5	131
15	3	4	10	128
15	3	4	15	124
15	3	4	20	139
15	3	4	25	128
15	3	4	30	132
15	3	4	35	127
15	3	4	40	129
15	3	4	45	136
15	3	4	50	130
15	3	4	55	129
15	3	4	60	129
15	3	4	65	133
15	3	4	70	132
15	3	4	75	130
15	3	4	80	120
15	3	4	85	133
15	3	4	90	136
15	3	4	95	129
15	3	4	100	132
15	3	4	105	133
15	3	4	110	131
15	3	4	115	134
15	3	4	120	137
15	4	1	0	61
15	4	1	5	126
15	4	1	10	130
15	4	1	15	129
15	4	1	20	126
15	4	1	25	128
15	4	1	30	126
15	4	1	35	125
15	4	1	40	125
15	4	1	45	130
15	4	1	50	129
15	4	1	55	126
15	4	1	60	129
15	4	1	65	127
15	4	1	70	128
15	4	1	75	129
15	4	1	80	128
15	4	1	85	131
15	4	1	90	129
15	4	1	95	125
15	4	1	100	130
15	4	1	105	129
15	4	1	110	130
15	4	1	115	133
15	4	1	120	132
16	1	4	0	72
16	1	4	5	114
16	1	4	10	117
16	1	4	15	120
16	1	4	20	119
16	1	4	25	123
16	1	4	30	125
16	1	4	35	125
16	1	4	40	125
16	1	4	45	126
16	1	4	50	123
16	1	4	55	125
16	1	4	60	120
16	1	4	65	126
16	1	4	70	126
16	1	4	75	128
16	1	4	80	133
16	1	4	85	131
16	1	4	90	133
16	1	4	95	128
16	1	4	100	130
16	1	4	105	133
16	1	4	110	129
16	1	4	115	131
16	1	4	120	132
16	2	2	0
16	2	2	5
16	2	2	10
16	2	2	15
16	2	2	20
16	2	2	25	113
16	2	2	30	112
16	2	2	35	110
16	2	2	40	109
16	2	2	45	111
16	2	2	50	112
16	2	2	55	113
16	2	2	60	121
16	2	2	65	114
16	2	2	70	113
16	2	2	75	114
16	2	2	80	116
16	2	2	85	109
16	2	2	90	114
16	2	2	95
16	2	2	100
16	2	2	105
16	2	2	110	116
16	2	2	115	115
16	2	2	120	119
16	3	1	0	69
16	3	1	5	110
16	3	1	10	111
16	3	1	15	117
16	3	1	20	114
16	3	1	25	114
16	3	1	30	118
16	3	1	35	110
16	3	1	40	111
16	3	1	45	112
16	3	1	50	110
16	3	1	55	112
16	3	1	60	112
16	3	1	65	113
16	3	1	70	114
16	3	1	75	112
16	3	1	80	112
16	3	1	85	114
16	3	1	90	113
16	3	1	95	116
16	3	1	100	117
16	3	1	105	121
16	3	1	110	120
16	3	1	115	119
16	3	1	120	119
16	4	3	0	71
16	4	3	5	117
16	4	3	10	121
16	4	3	15	119
16	4	3	20	115
16	4	3	25	115
16	4	3	30	125
16	4	3	35	110
16	4	3	40	109
16	4	3	45	113
16	4	3	50	114
16	4	3	55	106
16	4	3	60	124
16	4	3	65	114
16	4	3	70	112
16	4	3	75	111
16	4	3	80	110
16	4	3	85	116
16	4	3	90	114
16	4	3	95	116
16	4	3	100	120
16	4	3	105	117
16	4	3	110	115
16	4	3	115	121
16	4	3	120	129
17	1	2	0	89
17	1	2	5	130
17	1	2	10	132
17	1	2	15	142
17	1	2	20	132
17	1	2	25	138
17	1	2	30	146
17	1	2	35	135
17	1	2	40	132
17	1	2	45	141
17	1	2	50	135
17	1	2	55	142
17	1	2	60	145
17	1	2	65	135
17	1	2	70	132
17	1	2	75	130
17	1	2	80	134
17	1	2	85	132
17	1	2	90	131
17	1	2	95	133
17	1	2	100	135
17	1	2	105	140
17	1	2	110	133
17	1	2	115	132
17	1	2	120	141
17	2	4	0	66
17	2	4	5	134
17	2	4	10	134
17	2	4	15	137
17	2	4	20	135
17	2	4	25	140
17	2	4	30	151
17	2	4	35	140
17	2	4	40	165
17	2	4	45	142
17	2	4	50	140
17	2	4	55	141
17	2	4	60	145
17	2	4	65	139
17	2	4	70	136
17	2	4	75	138
17	2	4	80	139
17	2	4	85	136
17	2	4	90	145
17	2	4	95	144
17	2	4	100	142
17	2	4	105	142
17	2	4	110	142
17	2	4	115	146
17	2	4	120	141
17	3	3	0	73
17	3	3	5	129
17	3	3	10	133
17	3	3	15	131
17	3	3	20	134
17	3	3	25	132
17	3	3	30	130
17	3	3	35	134
17	3	3	40	138
17	3	3	45	135
17	3	3	50	144
17	3	3	55	138
17	3	3	60	136
17	3	3	65	136
17	3	3	70	138
17	3	3	75	134
17	3	3	80	136
17	3	3	85	139
17	3	3	90	137
17	3	3	95	140
17	3	3	100	140
17	3	3	105	136
17	3	3	110	138
17	3	3	115	141
17	3	3	120	138
17	4	1	0	80
17	4	1	5	129
17	4	1	10	133
17	4	1	15	136
17	4	1	20	135
17	4	1	25	138
17	4	1	30	143
17	4	1	35	142
17	4	1	40	136
17	4	1	45	138
17	4	1	50	138
17	4	1	55	144
17	4	1	60	142
17	4	1	65	146
17	4	1	70	138
17	4	1	75	140
17	4	1	80	138
17	4	1	85	137
17	4	1	90	141
17	4	1	95	134
17	4	1	100	137
17	4	1	105	138
17	4	1	110	138
17	4	1	115	138
17	4	1	120	144
18	1	4	0	85
18	1	4	5	155
18	1	4	10	156
18	1	4	15	164
18	1	4	20	165
18	1	4	25	166
18	1	4	30	164
18	1	4	35	172
18	1	4	40	171
18	1	4	45	176
18	1	4	50	175
18	1	4	55	173
18	1	4	60	171
18	1	4	65	171
18	1	4	70	172
18	1	4	75	173
18	1	4	80	173
18	1	4	85	174
18	1	4	90	175
18	1	4	95	175
18	1	4	100	176
18	1	4	105	175
18	1	4	110	176
18	1	4	115	177
18	1	4	120	177
18	2	1	0	84
18	2	1	5	158
18	2	1	10	158
18	2	1	15	159
18	2	1	20	155
18	2	1	25	153
18	2	1	30	160
18	2	1	35	156
18	2	1	40	158
18	2	1	45	160
18	2	1	50	160
18	2	1	55	161
18	2	1	60	162
18	2	1	65	165
18	2	1	70	166
18	2	1	75	169
18	2	1	80	164
18	2	1	85	164
18	2	1	90	165
18	2	1	95
18	2	1	100
18	2	1	105
18	2	1	110
18	2	1	115
18	2	1	120
18	3	2	0	90
18	3	2	5	148
18	3	2	10	154
18	3	2	15	162
18	3	2	20	143
18	3	2	25	160
18	3	2	30	161
18	3	2	35	164
18	3	2	40	165
18	3	2	45	168
18	3	2	50	162
18	3	2	55	166
18	3	2	60	174
18	3	2	65	170
18	3	2	70	170
18	3	2	75	174
18	3	2	80	175
18	3	2	85	173
18	3	2	90	174
18	3	2	95	174
18	3	2	100	173
18	3	2	105	175
18	3	2	110	173
18	3	2	115	173
18	3	2	120	179
18	4	3	0	101
18	4	3	5	140
18	4	3	10	146
18	4	3	15	150
18	4	3	20	151
18	4	3	25	150
18	4	3	30	147
18	4	3	35	158
18	4	3	40	155
18	4	3	45	159
18	4	3	50	156
18	4	3	55	156
18	4	3	60	160
18	4	3	65	159
18	4	3	70	160
18	4	3	75	161
18	4	3	80	163
18	4	3	85	160
18	4	3	90	166
18	4	3	95	163
18	4	3	100	163
18	4	3	105	162
18	4	3	110	165
18	4	3	115	160
18	4	3	120	165
19	1	3	0	58
19	1	3	5	134
19	1	3	10	137
19	1	3	15	139
19	1	3	20	142
19	1	3	25	145
19	1	3	30	151
19	1	3	35	152
19	1	3	40	154
19	1	3	45	155
19	1	3	50	149
19	1	3	55	150
19	1	3	60	149
19	1	3	65	155
19	1	3	70	154
19	1	3	75	150
19	1	3	80	142
19	1	3	85	149
19	1	3	90	148
19	1	3	95	147
19	1	3	100	147
19	1	3	105	147
19	1	3	110	146
19	1	3	115	145
19	1	3	120	151
19	2	2	0	66
19	2	2	5	128
19	2	2	10	141
19	2	2	15	140
19	2	2	20	141
19	2	2	25	144
19	2	2	30	153
19	2	2	35	148
19	2	2	40	145
19	2	2	45	154
19	2	2	50	148
19	2	2	55	149
19	2	2	60	140
19	2	2	65	145
19	2	2	70	152
19	2	2	75	144
19	2	2	80	158
19	2	2	85	152
19	2	2	90	141
19	2	2	95	143
19	2	2	100	143
19	2	2	105	153
19	2	2	110	139
19	2	2	115	142
19	2	2	120	151
19	3	1	0	67
19	3	1	5	133
19	3	1	10	132
19	3	1	15	128
19	3	1	20	129
19	3	1	25	136
19	3	1	30	132
19	3	1	35	134
19	3	1	40	137
19	3	1	45	135
19	3	1	50	131
19	3	1	55	129
19	3	1	60	130
19	3	1	65	134
19	3	1	70	131
19	3	1	75	137
19	3	1	80	129
19	3	1	85	132
19	3	1	90	134
19	3	1	95	132
19	3	1	100	135
19	3	1	105	145
19	3	1	110	141
19	3	1	115	139
19	3	1	120	141
19	4	4	0	65
19	4	4	5	120
19	4	4	10	130
19	4	4	15	134
19	4	4	20	141
19	4	4	25	132
19	4	4	30	133
19	4	4	35	132
19	4	4	40	130
19	4	4	45	132
19	4	4	50	137
19	4	4	55	131
19	4	4	60	133
19	4	4	65	139
19	4	4	70	135
19	4	4	75	137
19	4	4	80	134
19	4	4	85	134
19	4	4	90	135
19	4	4	95	134
19	4	4	100	141
19	4	4	105	138
19	4	4	110	141
19	4	4	115	133
19	4	4	120	140
20	1	1	0	51
20	1	1	5	148
20	1	1	10	159
20	1	1	15	156
20	1	1	20	154
20	1	1	25	148
20	1	1	30	152
20	1	1	35	158
20	1	1	40	157
20	1	1	45	156
20	1	1	50	157
20	1	1	55	154
20	1	1	60	154
20	1	1	65	154
20	1	1	70	152
20	1	1	75	151
20	1	1	80	152
20	1	1	85	150
20	1	1	90	155
20	1	1	95	153
20	1	1	100	150
20	1	1	105	151
20	1	1	110	150
20	1	1	115	157
20	1	1	120	156
20	2	3	0	52
20	2	3	5	152
20	2	3	10	156
20	2	3	15	158
20	2	3	20	160
20	2	3	25	157
20	2	3	30	154
20	2	3	35	149
20	2	3	40	158
20	2	3	45	149
20	2	3	50	163
20	2	3	55	162
20	2	3	60	162
20	2	3	65	143
20	2	3	70	150
20	2	3	75	152
20	2	3	80	160
20	2	3	85	156
20	2	3	90	155
20	2	3	95	154
20	2	3	100	158
20	2	3	105	152
20	2	3	110	160
20	2	3	115	152
20	2	3	120	155
20	3	4	0	51
20	3	4	5	151
20	3	4	10	157
20	3	4	15	149
20	3	4	20	156
20	3	4	25	160
20	3	4	30	154
20	3	4	35	159
20	3	4	40	159
20	3	4	45	157
20	3	4	50	158
20	3	4	55	159
20	3	4	60	147
20	3	4	65	152
20	3	4	70	155
20	3	4	75	157
20	3	4	80	158
20	3	4	85	153
20	3	4	90	150
20	3	4	95	150
20	3	4	100	146
20	3	4	105	157
20	3	4	110	152
20	3	4	115	147
20	3	4	120	155
20	4	2	0	50
20	4	2	5	145
20	4	2	10	151
20	4	2	15	152
20	4	2	20	157
20	4	2	25	155
20	4	2	30	157
20	4	2	35	150
20	4	2	40	156
20	4	2	45	156
20	4	2	50	159
20	4	2	55	157
20	4	2	60	158
20	4	2	65	148
20	4	2	70	154
20	4	2	75	151
20	4	2	80	149
20	4	2	85	154
20	4	2	90	152
20	4	2	95	149
20	4	2	100	154
20	4	2	105	153
20	4	2	110	154
[truncated: 2 more rows]
