# Supplementary material for: Metabolic Responses to Carbohydrate Ingestion during Exercise: Associations between Carbohydrate Dose and Endurance Performance
Source: Nutrients. 2018 Jan 3;10(1):37. doi: 10.3390/nu10010037 (PMC5793265; doi:10.3390/nu10010037)
Supplement: Supplementary File 1 [file nutrients-10-00037-s001.zip › Liver glucose contribution fig 3B.xlsx]

## Sheet: Figure 3B Liver contribution 
P	Trial	Period	Time	Exogenous CHO oxidation	Percentage contribution of total energy expenditure from liver	Difference in liver glucose contribution from 0 g.h
				(g.min)	(%)	(%)
1	2	3	75	0.29712	58.62	41.38
2	2	1	75	0.238217	68.4899	31.5101
3	2	4	75	0.19492	66.6305	33.3695
4	2	2	75	0.253126	54.741	45.259
5	2	4	75	0.274252	53.3786	46.6214
6	2	2	75	0.391968	66.1088	33.8912
7	2	1	75	0.299303	54.5306	45.4694
9	2	3	75	0.286962	53.0382	46.9618
10	2	4	75	0.349404	57.5178	42.4822
11	2	1	75	0.205044	60.8045	39.1955
12	2	2	75	0.298075	61.2077	38.7923
14	2	4	75	0.278178	45.7401	54.2599
15	2	1	75	0.277034	50.5682	49.4318
16	2	2	75	0.210705	81.8483	18.1517
17	2	1	75	0.241333	48.8742	51.1258
18	2	3	75	0.102484	67.0253	32.9747
19	2	2	75	0.217367	73.186	26.814
20	2	4	75	0.388287	67.0783	32.9217
1	2	3	90	0.325602	58.3575	41.6425
2	2	1	90	0.305232	64.6181	35.3819
3	2	4	90	0.275816	56.8301	43.1699
4	2	2	90	0.442265	26.4033	73.5967
5	2	4	90	0.320072	48.3407	51.6593
6	2	2	90	0.386042	65.0833	34.9167
7	2	1	90	0.317143	57.8642	42.1358
9	2	3	90	0.361965	44.5367	55.4633
10	2	4	90	0.35319	60.3716	39.6284
11	2	1	90	0.294036	48.6581	51.3419
12	2	2	90	0.222593	73.2534	26.7466
14	2	4	90	0.298367	45.0523	54.9477
15	2	1	90	0.307933	47.5528	52.4472
16	2	2	90	0.26808	83.3391	16.6609
17	2	1	90	0.326023	36.003	63.997
18	2	3	90	0.103515	65.1871	34.8129
19	2	2	90	0.245156	72.2481	27.7519
20	2	4	90	0.295483	76.2604	23.7396
1	2	3	105	0.320075	62.0396	37.9604
2	2	1	105	0.351158	62.8076	37.1924
3	2	4	105	0.310721	55.6263	44.3737
4	2	2	105	0.342955	46.8118	53.1882
5	2	4	105	0.324641	48.8723	51.1277
6	2	2	105	0.382451	64.6684	35.3316
7	2	1	105	0.403723	52.5389	47.4611
9	2	3	105	0.404163	41.4004	58.5996
10	2	4	105	0.360095	61.1292	38.8708
11	2	1	105	0.332363	47.4728	52.5272
12	2	2	105	0.178342	79.7044	20.2956
14	2	4	105	0.309259	46.4531	53.5469
15	2	1	105	0.322586	48.5253	51.4747
16	2	2	105	0.285942	86.5497	13.4503
17	2	1	105	0.357078	34.4131	65.5869
18	2	3	105	0.153902	46.5351	53.4649
19	2	2	105	0.269919	70.7936	29.2064
20	2	4	105	0.351167	71.1669	28.8331
1	2	3	120	0.438362	50.3573	49.6427
2	2	1	120	0.395289	57.9783	42.0217
3	2	4	120	0.33336	55.8539	44.1461
4	2	2	120	0.345873	49.2341	50.7659
5	2	4	120	0.3728	40.0217	59.9783
6	2	2	120	0.353701	67.8218	32.1782
7	2	1	120	0.417348	54.0866	45.9134
9	2	3	120	0.447612	36.9298	63.0702
10	2	4	120	0.308694	65.5494	34.4506
11	2	1	120	0.320515	54.328	45.672
12	2	2	120	0.262483	70.1564	29.8436
14	2	4	120	0.326968	46.6489	53.3511
15	2	1	120	0.359954	47.5765	52.4235
16	2	2	120	0.287878	86.329	13.671
17	2	1	120	0.406795	28.1423	71.8577
18	2	3	120	0.238553	15.3967	84.6033
19	2	2	120	0.282987	68.6417	31.3583
20	2	4	120	0.368983	66.4099	33.5901
1	3	4	75	0.466659	46.4111	53.5889
2	3	3	75	0.591863	22.344	77.656
3	3	2	75	0.317473	47.5097	52.4903
4	3	1	75	0.435316	37.0826	62.9174
5	3	3	75	0.397855	49.9312	50.0688
6	3	4	75	0.51647	51.8822	48.1178
7	3	2	75	0.48784	26.6529	73.3471
9	3	2	75	0.522217	23.0097	76.9903
10	3	1	75	0.515949	45.4671	54.5329
11	3	4	75	0.436786	41.3751	58.6249
12	3	3	75	0.42091	53.6827	46.3173
14	3	3	75	0.476335	29.9127	70.0873
15	3	2	75	0.512941	43.4662	56.5338
16	3	4	75	0.427637	36.1235	63.8765
17	3	3	75	0.348518	31.7041	68.2959
18	3	4	75	0.238925	55.008	44.992
19	3	1	75	0.260997	69.6891	30.3109
20	3	2	75	0.70356	-9.63556	109.636
1	3	4	90	0.493644	50.3222	49.6778
2	3	3	90	0.633386	25.6412	74.3588
3	3	2	90	0.41887	37.652	62.348
4	3	1	90	0.452673	38.4243	61.5757
5	3	3	90	0.515922	40.986	59.014
6	3	4	90	0.586331	49.6913	50.3087
7	3	2	90	0.580117	23.7342	76.2658
9	3	2	90	0.551586	23.938	76.062
10	3	1	90	0.521939	51.4419	48.5581
11	3	4	90	0.511118	39.9689	60.0311
12	3	3	90	0.437626	56.247	43.753
14	3	3	90	0.526595	28.8739	71.1261
15	3	2	90	0.568335	40.7752	59.2248
16	3	4	90	0.409696	44.6559	55.3441
17	3	3	90	0.4063	29.0283	70.9717
18	3	4	90	0.275166	51.451	48.549
19	3	1	90	0.358379	65.4041	34.5959
20	3	2	90	0.551199	21.6596	78.3404
1	3	4	105	0.538274	50.506	49.494
2	3	3	105	0.596062	37.8398	62.1602
3	3	2	105	0.48847	34.351	65.649
4	3	1	105	0.468384	38.0039	61.9961
5	3	3	105	0.559285	40.0551	59.9449
6	3	4	105	0.563395	53.7848	46.2152
7	3	2	105	0.503147	40.6847	59.3153
9	3	2	105	0.631361	16.4588	83.5412
10	3	1	105	0.513795	55.3309	44.6691
11	3	4	105	0.557133	39.0026	60.9974
12	3	3	105	0.463304	56.0828	43.9172
14	3	3	105	0.578753	26.1265	73.8735
15	3	2	105	0.608008	38.5427	61.4573
16	3	4	105	0.438527	44.1469	55.8531
17	3	3	105	0.508582	20.7731	79.2269
18	3	4	105	0.356634	41.7005	58.2995
19	3	1	105	0.355511	69.3727	30.6273
20	3	2	105	0.610731	21.4737	78.5263
1	3	4	120	0.540061	50.1574	49.8426
2	3	3	120	0.616917	43.0895	56.9105
3	3	2	120	0.530329	33.8653	66.1347
4	3	1	120	0.50515	31.3716	68.6284
5	3	3	120	0.566177	39.8496	60.1504
6	3	4	120	0.633583	47.2335	52.7665
7	3	2	120	0.564314	35.6255	64.3745
9	3	2	120	0.670572	10.8376	89.1624
10	3	1	120	0.597229	45.4989	54.5011
11	3	4	120	0.533189	38.7547	61.2453
12	3	3	120	0.489663	52.4416	47.5584
14	3	3	120	0.574729	26.5104	73.4896
15	3	2	120	0.579646	41.229	58.771
16	3	4	120	0.435997	43.4205	56.5795
17	3	3	120	0.491768	30.198	69.802
18	3	4	120	0.453537	32.2285	67.7715
19	3	1	120	0.395683	64.1014	35.8986
20	3	2	120	0.744522	14.0468	85.9532
1	4	2	75	0.480002	52.8279	47.1721
2	4	4	75	0.874066	17.3664	82.6336
3	4	1	75	0.578085	40.8718	59.1282
4	4	3	75	0.686825	20.0935	79.9065
5	4	1	75	0.354981	41.1789	58.8211
6	4	3	75	0.917844	21.4023	78.5977
7	4	4	75	0.525251	54.5161	45.4839
9	4	4	75	0.844749	23.2352	76.7648
10	4	2	75	0.80621	15.0907	84.9093
11	4	3	75	0.522979	31.861	68.139
12	4	1	75	0.483097	52.8179	47.1821
14	4	2	75	0.696854	26.4849	73.5151
15	4	3	75	0.847346	24.2092	75.7908
16	4	1	75	0.296978	52.9809	47.0191
17	4	2	75	0.455221	21.1051	78.8949
18	4	1	75	0.568572	19.7663	80.2337
19	4	4	75	0.545488	50.4097	49.5903
20	4	3	75	1.00513	-43.0332	143.033
1	4	2	90	0.618958	47.1867	52.8133
2	4	4	90	0.900348	23.5618	76.4382
3	4	1	90	0.646955	39.3703	60.6297
4	4	3	90	0.784372	18.6703	81.3297
5	4	1	90	0.439372	34.4854	65.5146
6	4	3	90	0.93072	24.9239	75.0761
7	4	4	90	0.627894	63.4424	36.5576
9	4	4	90	0.981249	18.9007	81.0993
10	4	2	90	0.821427	26.1305	73.8695
11	4	3	90	0.571313	31.682	68.318
12	4	1	90	0.584462	52.2205	47.7795
14	4	2	90	0.716985	31.9377	68.0623
15	4	3	90	0.897287	24.1504	75.8496
16	4	1	90	0.338895	53.4781	46.5219
17	4	2	90	0.580633	15.7055	84.2945
18	4	1	90	0.584832	24.7743	75.2257
19	4	4	90	0.602141	56.1051	43.8949
20	4	3	90	1.0097	-36.571	136.571
1	4	2	105	0.633691	50.1348	49.8652
2	4	4	105	0.912857	25.8521	74.1479
3	4	1	105	0.691251	33.5952	66.4048
4	4	3	105	0.848962	16.405	83.595
5	4	1	105	0.535965	26.2266	73.7734
6	4	3	105	0.982692	18.3947	81.6053
7	4	4	105	0.595058
9	4	4	105	0.917578	27.6496	72.3504
10	4	2	105	0.835276	30.7238	69.2762
11	4	3	105	0.593512	32.3062	67.6938
12	4	1	105	0.571236	57.9399	42.0601
14	4	2	105	0.802024	27.893	72.107
15	4	3	105	0.930533	22.4238	77.5762
16	4	1	105	0.37768	54.4429	45.5571
17	4	2	105	0.663469	16.2327	83.7673
18	4	1	105	0.556791	32.0594	67.9406
19	4	4	105	0.682283	57.4372	42.5628
20	4	3	105	1.03727	-38.5193	138.519
1	4	2	120	0.65435	46.4841	53.5159
2	4	4	120	0.988601	14.7502	85.2498
3	4	1	120	0.667063	23.2295	76.7705
4	4	3	120	1.01294	-5.55027	105.55
5	4	1	120	0.653496	11.9773	88.0227
6	4	3	120	0.98237	6.13629	93.8637
7	4	4	120	0.596642
9	4	4	120	0.933296	24.8981	75.1019
10	4	2	120	0.770912	31.0814	68.9186
11	4	3	120	0.613813	28.7482	71.2518
12	4	1	120	0.609441	52.6554	47.3446
14	4	2	120	0.840857	21.2929	78.7071
15	4	3	120	0.939828	19.3006	80.6994
16	4	1	120	0.359424	59.4721	40.5279
17	4	2	120	0.744878	8.19535	91.8046
18	4	1	120	0.597584	25.7255	74.2745
19	4	4	120	0.771238	51.0363	48.9637
20	4	3	120	1.0474	-45.2891	145.289
