# Supplementary material for: Metabolic Responses to Carbohydrate Ingestion during Exercise: Associations between Carbohydrate Dose and Endurance Performance
Source: Nutrients. 2018 Jan 3;10(1):37. doi: 10.3390/nu10010037 (PMC5793265; doi:10.3390/nu10010037)
Supplement: Supplementary File 1 [file nutrients-10-00037-s001.zip › Participant physiological assessment.xlsx]

## Sheet: Physiological assessment
Participant	Height	Weight	Resting Blood Pressure	Resting Heart Rate	PPO	Lactate Threshold	VO2max	%VO2max at 90%LT	70% PPO	75% PPO	90%LT	Prefered Cadence	Work Target	Alpha Value
(unit)	(cm)	(kg)	(mmHg)	(bpm)	(W)	(W)	(ml.kg.min)	(%)	(W)	(W)	(W)	(rpm)	(Kj)
1	196.9	90.7	127/80	60	360	240	46.39	60	252	270	216	90	486	0.033
2	171.7	81.5	120/75	47	397	210	58.1	47.6071	277.9	297.75	189	80	536	0.046
3	188.3	84.1	120/80	58	390	210	56.36	48.4615	273	292.5	189	85	527	0.036
4	183.5	78.8	120/80	85	370	180	62.1	43.7838	259	277.5	162	90	500	0.035
5	171.1	75.7	130/70	39	368	155	58	38.0435	257.6	276	140	90	497	0.031
6	177.8	67.7	122/78	58	424	210	75.2	45.9906	297	318	195	100	572	0.032
7	172.8	65.7	125/80	59	431	230	76.98	48.0278	302	323.25	207	100	582	0.023
8	176.5	67.5	119/80	55	450	225	76.79	45.1111	315	337.5	203	95	608	0.037
9	184.6	70.2	118/80	65	403	210	71.57	47.1464	282.1	302.25	190	90	544	0.037
10	173.8	75	118/79	53	455	235	72	46.5934	318.5	341.25	212	90	614	0.042
11	172.7	66.2	130/80	63	328	180	52.74	48.7805	229.6	246	160	95	442	0.03
12	189.1	87.1	121/78	53	420	210	55.94	45.2381	294	315	190	95	567	0.038
13	172.7	64.6	117/77	48	365	185	63.1	45.4795	256	273.75	166	90	493	0.032
14	186.2	92.6	122/80	62	407	165	53.39	36.855	285	305.25	150	90	550	0.034
15	183.1	77.1	120/80	49	409	210	64.4	46.4548	286	307	190	95	552	0.032
16	174	69	120/80	41	338	180	57.1	47.929	237	253.5	162	90	456	0.0313
17	163.2	65.7	125/78	52	340	170	59.26	45	238	255	153	95	459	0.0287
18	173.1	75.3	130/77	78	380	190	53.8	45	266	285	171	93	513	0.033
19	180.5	85.9	122/82	49	422	275	61.1	54.5024	295.4	316.5	230	92	570	0.0374
20	174.1	75.6	121/78	54	410	240	66.76	52.6829	287	307.5	216	90	554	0.038
