# Supplementary material for: Metabolic Responses to Carbohydrate Ingestion during Exercise: Associations between Carbohydrate Dose and Endurance Performance
Source: Nutrients. 2018 Jan 3;10(1):37. doi: 10.3390/nu10010037 (PMC5793265; doi:10.3390/nu10010037)
Supplement: Supplementary File 1 [file nutrients-10-00037-s001.zip › RPE.xlsx]

## Sheet: RPE 
Participant	Period	Rand	Time	RPE (6-20)
1	1	1	15	11
1	2	4	15	9
1	3	2	15	9
1	4	3	15	10
2	1	2	15	11
2	2	1	15	12
2	3	3	15	12
2	4	4	15	13
3	1	4	15	12
3	2	3	15	12
3	3	1	15	12
3	4	2	15	11
4	1	3	15	9
4	2	2	15	9
4	3	4	15	8
4	4	1	15	8
5	1	4	15	12
5	2	1	15	12
5	3	3	15	12
5	4	2	15	13
6	1	1	15	11
6	2	2	15	12
6	3	4	15	12
6	4	3	15	12
7	1	2	15	11
7	2	3	15	12
7	3	1	15	12
7	4	4	15	11
8	1	3	15	10
8	2	4	15	12
8	3	2	15	11
8	4	1	15	11
9	1	1	15	7
9	2	3	15	8
9	3	2	15	9
9	4	4	15	9
10	1	3	15	11
10	2	4	15	11
10	3	1	15	10
10	4	2	15	11
11	1	2	15	11
11	2	1	15	11
11	3	4	15	10
11	4	3	15	11
12	1	4	15	11
12	2	2	15	11
12	3	3	15	11
12	4	1	15	11
13	1	3	15	11
13	2	1	15	11
13	3	2	15	11
13	4	4	15	11
14	1	1	15	11
14	2	4	15	11
14	3	3	15	10
14	4	2	15	10
15	1	2	15	12
15	2	3	15	12
15	3	4	15	11
15	4	1	15	11
16	1	4	15	10
16	2	2	15	10
16	3	1	15	11
16	4	3	15	11
17	1	2	15	12
17	2	4	15	12
17	3	3	15	11
17	4	1	15	11
18	1	4	15	9
18	2	1	15	10
18	3	2	15	10
18	4	3	15	11
19	1	3	15	11
19	2	2	15	12
19	3	1	15	11
19	4	4	15	11
20	1	1	15	12
20	2	3	15	12
20	3	4	15	11
20	4	2	15	12
1	1	1	30	12
1	2	4	30	11
1	3	2	30	11
1	4	3	30	12
2	1	2	30	12
2	2	1	30	12
2	3	3	30	12
2	4	4	30	13
3	1	4	30	13
3	2	3	30	12
3	3	1	30	12
3	4	2	30	11
4	1	3	30	12
4	2	2	30	10
4	3	4	30	9
4	4	1	30	9
5	1	4	30	13
5	2	1	30	12
5	3	3	30	12
5	4	2	30	13
6	1	1	30	11
6	2	2	30	12
6	3	4	30	12
6	4	3	30	12
7	1	2	30	12
7	2	3	30	12
7	3	1	30	12
7	4	4	30	12
8	1	3	30	10
8	2	4	30	13
8	3	2	30	11
8	4	1	30	12
9	1	1	30	7
9	2	3	30	8
9	3	2	30	10
9	4	4	30	9
10	1	3	30	13
10	2	4	30	12
10	3	1	30	11
10	4	2	30	12
11	1	2	30	12
11	2	1	30	12
11	3	4	30	12
11	4	3	30	12
12	1	4	30	11
12	2	2	30	11
12	3	3	30	11
12	4	1	30	11
13	1	3	30	11
13	2	1	30	11
13	3	2	30	11
13	4	4	30	11
14	1	1	30	12
14	2	4	30	11
14	3	3	30	10
14	4	2	30	10
15	1	2	30	12
15	2	3	30	12
15	3	4	30	12
15	4	1	30	11
16	1	4	30	11
16	2	2	30	12
16	3	1	30	12
16	4	3	30	12
17	1	2	30	12
17	2	4	30	12
17	3	3	30	12
17	4	1	30	12
18	1	4	30	12
18	2	1	30	11
18	3	2	30	11
18	4	3	30	11
19	1	3	30	12
19	2	2	30	12
19	3	1	30	13
19	4	4	30	12
20	1	1	30	13
20	2	3	30	12
20	3	4	30	11
20	4	2	30	13
1	1	1	45	13
1	2	4	45	13
1	3	2	45	12
1	4	3	45	12
2	1	2	45	12
2	2	1	45	12
2	3	3	45	12
2	4	4	45	13
3	1	4	45	13
3	2	3	45	13
3	3	1	45	12
3	4	2	45	12
4	1	3	45	13
4	2	2	45	11
4	3	4	45	9
4	4	1	45	10
5	1	4	45	13
5	2	1	45	12
5	3	3	45	13
5	4	2	45	14
6	1	1	45	11
6	2	2	45	12
6	3	4	45	12
6	4	3	45	12
7	1	2	45	12
7	2	3	45	12
7	3	1	45	12
7	4	4	45	12
8	1	3	45	12
8	2	4	45	13
8	3	2	45	11
8	4	1	45	12
9	1	1	45	9
9	2	3	45	8
9	3	2	45	11
9	4	4	45	11
10	1	3	45	13
10	2	4	45	13
10	3	1	45	12
10	4	2	45	13
11	1	2	45	12
11	2	1	45	12
11	3	4	45	12
11	4	3	45	13
12	1	4	45	11
12	2	2	45	11
12	3	3	45	11
12	4	1	45	11
13	1	3	45	12
13	2	1	45	12
13	3	2	45	12
13	4	4	45	11
14	1	1	45	12
14	2	4	45	12
14	3	3	45	11
14	4	2	45	11
15	1	2	45	13
15	2	3	45	13
15	3	4	45	12
15	4	1	45	11
16	1	4	45	12
16	2	2	45	12
16	3	1	45	12
16	4	3	45	12
17	1	2	45	12
17	2	4	45	12
17	3	3	45	12
17	4	1	45	12
18	1	4	45	12
18	2	1	45	11
18	3	2	45	12
18	4	3	45	12
19	1	3	45	14
19	2	2	45	13
19	3	1	45	14
19	4	4	45	13
20	1	1	45	14
20	2	3	45	13
20	3	4	45	12
20	4	2	45	13
1	1	1	60	14
1	2	4	60	13
1	3	2	60	13
1	4	3	60	12
2	1	2	60	12
2	2	1	60	12
2	3	3	60	12
2	4	4	60	13
3	1	4	60	14
3	2	3	60	12
3	3	1	60	13
3	4	2	60	12
4	1	3	60	14
4	2	2	60	11
4	3	4	60	13
4	4	1	60	12
5	1	4	60	14
5	2	1	60	12
5	3	3	60	13
5	4	2	60	14
6	1	1	60	11
6	2	2	60	12
6	3	4	60	12
6	4	3	60	12
7	1	2	60	13
7	2	3	60	12
7	3	1	60	12
7	4	4	60	12
8	1	3	60	12
8	2	4	60	14
8	3	2	60	11
8	4	1	60	12
9	1	1	60	11
9	2	3	60	11
9	3	2	60	12
9	4	4	60	12
10	1	3	60	13
10	2	4	60	13
10	3	1	60	13
10	4	2	60	13
11	1	2	60	13
11	2	1	60	12
11	3	4	60	13
11	4	3	60	12
12	1	4	60	12
12	2	2	60	12
12	3	3	60	11
12	4	1	60	11
13	1	3	60	12
13	2	1	60	12
13	3	2	60	13
13	4	4	60	12
14	1	1	60	12
14	2	4	60	12
14	3	3	60	11
14	4	2	60	12
15	1	2	60	13
15	2	3	60	13
15	3	4	60	13
15	4	1	60	12
16	1	4	60	12
16	2	2	60	12
16	3	1	60	12
16	4	3	60	13
17	1	2	60	13
17	2	4	60	13
17	3	3	60	12
17	4	1	60	14
18	1	4	60	13
18	2	1	60	13
18	3	2	60	13
18	4	3	60	12
19	1	3	60	14
19	2	2	60	14
19	3	1	60	15
19	4	4	60	14
20	1	1	60	14
20	2	3	60	12
20	3	4	60	13
20	4	2	60	14
1	1	1	75	14
1	2	4	75	13
1	3	2	75	13
1	4	3	75	14
2	1	2	75	13
2	2	1	75	13
2	3	3	75	14
2	4	4	75	13
3	1	4	75	13
3	2	3	75	13
3	3	1	75	12
3	4	2	75	12
4	1	3	75	15
4	2	2	75	12
4	3	4	75	14
4	4	1	75	13
5	1	4	75	14
5	2	1	75	12
5	3	3	75	13
5	4	2	75	14
6	1	1	75	11
6	2	2	75	12
6	3	4	75	12
6	4	3	75	12
7	1	2	75	13
7	2	3	75	12
7	3	1	75	13
7	4	4	75	12
8	1	3	75	13
8	2	4	75	14
8	3	2	75	11
8	4	1	75	12
9	1	1	75	12
9	2	3	75	12
9	3	2	75	12
9	4	4	75	12
10	1	3	75	13
10	2	4	75	13
10	3	1	75	13
10	4	2	75	13
11	1	2	75	13
11	2	1	75	13
11	3	4	75	13
11	4	3	75	13
12	1	4	75	12
12	2	2	75	12
12	3	3	75	12
12	4	1	75	12
13	1	3	75	13
13	2	1	75	13
13	3	2	75	13
13	4	4	75	13
14	1	1	75	12
14	2	4	75	12
14	3	3	75	11
14	4	2	75	12
15	1	2	75	13
15	2	3	75	13
15	3	4	75	13
15	4	1	75	13
16	1	4	75	13
16	2	2	75	13
16	3	1	75	13
16	4	3	75	13
17	1	2	75	13
17	2	4	75	13
17	3	3	75	13
17	4	1	75	13
18	1	4	75	13
18	2	1	75	13
18	3	2	75	14
18	4	3	75	12
19	1	3	75	15
19	2	2	75	15
19	3	1	75	15
19	4	4	75	15
20	1	1	75	14
20	2	3	75	12
20	3	4	75	13
20	4	2	75	14
1	1	1	90	15
1	2	4	90	13
1	3	2	90	13
1	4	3	90	14
2	1	2	90	12
2	2	1	90	15
2	3	3	90	14
2	4	4	90	13
3	1	4	90	13
3	2	3	90	13
3	3	1	90	13
3	4	2	90	12
4	1	3	90	15
4	2	2	90	12
4	3	4	90	14
4	4	1	90	12
5	1	4	90	14
5	2	1	90	13
5	3	3	90	13
5	4	2	90	14
6	1	1	90	12
6	2	2	90	12
6	3	4	90	12
6	4	3	90	12
7	1	2	90	13
7	2	3	90	13
7	3	1	90	13
7	4	4	90	12
8	1	3	90	13
8	2	4	90	12
8	3	2	90	12
8	4	1	90	14
9	1	1	90	12
9	2	3	90	13
9	3	2	90	12
9	4	4	90	13
10	1	3	90	14
10	2	4	90	13
10	3	1	90	14
10	4	2	90	14
11	1	2	90	13
11	2	1	90	13
11	3	4	90	14
11	4	3	90	14
12	1	4	90	13
12	2	2	90	12
12	3	3	90	12
12	4	1	90	12
13	1	3	90	13
13	2	1	90	13
13	3	2	90	13
13	4	4	90	13
14	1	1	90	12
14	2	4	90	12
14	3	3	90	12
14	4	2	90	12
15	1	2	90	13
15	2	3	90	13
15	3	4	90	13
15	4	1	90	13
16	1	4	90	14
16	2	2	90	13
16	3	1	90	13
16	4	3	90	14
17	1	2	90	13
17	2	4	90	13
17	3	3	90	13
17	4	1	90	15
18	1	4	90	15
18	2	1	90	14
18	3	2	90	15
18	4	3	90	13
19	1	3	90	16
19	2	2	90	16
19	3	1	90	16
19	4	4	90	16
20	1	1	90	14
20	2	3	90	12
20	3	4	90	14
20	4	2	90	15
1	1	1	105	15
1	2	4	105	15
1	3	2	105	14
1	4	3	105	14
2	1	2	105	14
2	2	1	105	15
2	3	3	105	15
2	4	4	105	13
3	1	4	105	13
3	2	3	105	13
3	3	1	105	13
3	4	2	105	13
4	1	3	105	16
4	2	2	105	13
4	3	4	105	14
4	4	1	105	13
5	1	4	105	13
5	2	1	105	13
5	3	3	105	13
5	4	2	105	15
6	1	1	105	12
6	2	2	105	11
6	3	4	105	12
6	4	3	105	12
7	1	2	105	14
7	2	3	105	14
7	3	1	105	14
7	4	4	105	13
8	1	3	105	13
8	2	4	105	12
8	3	2	105	13
8	4	1	105	15
9	1	1	105	12
9	2	3	105	13
9	3	2	105	12
9	4	4	105	13
10	1	3	105	17
10	2	4	105	13
10	3	1	105	14
10	4	2	105	15
11	1	2	105	13
11	2	1	105	13
11	3	4	105	14
11	4	3	105	15
12	1	4	105	13
12	2	2	105	13
12	3	3	105	12
12	4	1	105	11
13	1	3	105	13
13	2	1	105	14
13	3	2	105	13
13	4	4	105	13
14	1	1	105	12
14	2	4	105	12
14	3	3	105	12
14	4	2	105	12
15	1	2	105	13
15	2	3	105	13
15	3	4	105	13
15	4	1	105	13
16	1	4	105	15
16	2	2	105	13
16	3	1	105	14
16	4	3	105	15
17	1	2	105	14
17	2	4	105	13
17	3	3	105	14
17	4	1	105	14
18	1	4	105	15
18	2	1	105	15
18	3	2	105	16
18	4	3	105	14
19	1	3	105	17
19	2	2	105	16
19	3	1	105	16
19	4	4	105	17
20	1	1	105	14
20	2	3	105	13
20	3	4	105	15
20	4	2	105	15
1	1	1	120	17
1	2	4	120	15
1	3	2	120	14
1	4	3	120	15
2	1	2	120	14
2	2	1	120	15
2	3	3	120	16
2	4	4	120	13
3	1	4	120	13
3	2	3	120	12
3	3	1	120	12
3	4	2	120	13
4	1	3	120	16
4	2	2	120	14
4	3	4	120	13
4	4	1	120	13
5	1	4	120	13
5	2	1	120	14
5	3	3	120	13
5	4	2	120	16
6	1	1	120	13
6	2	2	120	12
6	3	4	120	12
6	4	3	120	12
7	1	2	120	14
7	2	3	120	14
7	3	1	120	14
7	4	4	120	13
8	1	3	120	13
8	2	4	120	12
8	3	2	120	13
8	4	1	120	15
9	1	1	120	12
9	2	3	120	14
9	3	2	120	13
9	4	4	120	13
10	1	3	120	14
10	2	4	120	14
10	3	1	120	15
10	4	2	120	15
11	1	2	120	14
11	2	1	120	14
11	3	4	120	17
11	4	3	120	14
12	1	4	120	13
12	2	2	120	12
12	3	3	120	12
12	4	1	120	12
13	1	3	120	13
13	2	1	120	14
13	3	2	120	13
13	4	4	120	13
14	1	1	120	12
14	2	4	120	12
14	3	3	120	12
14	4	2	120	12
15	1	2	120	13
15	2	3	120	13
15	3	4	120	13
15	4	1	120	13
16	1	4	120	16
16	2	2	120	14
16	3	1	120	15
16	4	3	120	15
17	1	2	120	14
17	2	4	120	14
17	3	3	120	14
17	4	1	120	15
18	1	4	120	16
18	2	1	120	16
18	3	2	120	16
18	4	3	120	13
19	1	3	120	17
19	2	2	120	17
19	3	1	120	16
19	4	4	120	18
20	1	1	120	15
20	2	3	120	13
20	3	4	120	15
20	4	2	120	15
