# Supplementary material for: Metabolic Responses to Carbohydrate Ingestion during Exercise: Associations between Carbohydrate Dose and Endurance Performance
Source: Nutrients. 2018 Jan 3;10(1):37. doi: 10.3390/nu10010037 (PMC5793265; doi:10.3390/nu10010037)
Supplement: Supplementary File 1 [file nutrients-10-00037-s001.zip › Stepwise regression variables.xlsx]

## Sheet: Stepwise regression variables 
Participant	Trial	Mean 2nd hour exogenous CHO oxidation	Mean 2nd Hour total glucose Rd	Percentage contribution of liver glucose to total energy expenditure in second hour	Mean insulin concentration	Mean glucose concentration	Difference in NEFA conc from 0	Time trial power output	Percentage change in performance from 0 g/h control
		(g)	(g)	(%)	(µIU.mL)	(mmol.L)	(mmol.L)	(W)	(%)
1	2	20.7174	48.3921	57.1885	5.37778	5.15556	0.146667	244.78	21.5992
2	2	19.3484	52.5529	63.1829	10.7653	6.1	0.201111	238.464	8.8751
3	2	16.7222	40.176	58.3775	8.23711	4.86667	0.323333	234.298	1.04876
4	2	20.7633	37.2948	44.3266	14.8389	5.21111	-0.01	237.453	-0.559621
5	2	19.3765	36.9654	47.5821	9.93289	4.59444	0.136667	245.96	-15.6998
6	2	22.7124	66.6572	65.9265	9.40967	5.13333	-0.167778	259.287	45.1948
7	2	21.5628	47.5582	54.6603	7.75489	5.32778	0.102222	288.033	3.48367
9	2	22.5106	39.9463	43.6479	6.53767	5.25	0.232778	269.6	29.9119
10	2	20.5707	53.0424	61.2183	13.5828	4.30556	0.324444	272.427	0.484856
11	2	17.2794	36.4553	52.6012	12.4586	5.80556	0.137778	258.231	4.69619
12	2	14.4224	50.3831	71.3745	7.40411	5.35	0.132222	271.178	-10.463
14	2	18.1916	33.6913	46.0051	11.6427	5.08333	0.351111	259.685	-3.47485
15	2	19.0126	36.9133	48.4938	13.865	5.42222	0.015	225.188	10.4964
16	2	15.7891	105.023	84.966	5.48889	4.6	-0.104931	233.941	11.5786
17	2	19.9684	31.3803	36.3663	8.633	5.73333	0.129444	189.834	6.04701
18	2	8.97682	17.6695	49.1959	12.5082	5.56667	0.120556	248.417	4.42533
19	2	15.2314	52.8097	71.1578	7.18989	5.52222	0.120556	273.083	2.11845
20	2	21.0588	71.1079	70.3847	6.16767	3.93333	0.0794444	262.99	-10.2909
1	3	30.5796	60.5339	49.4835	5.48928	5.07222	0.141667	308.456	19.4746
2	3	36.5734	54.8532	33.325	9.72756	6.33333	0.0838889	287.328	3.58274
3	3	26.3271	42.339	37.8183	10.3397	5.29444	0.282778	288.23	6.8374
4	3	27.9228	43.7791	36.2187	22.0729	5.63889	0.0961111	279.959	-10.994
5	3	30.5886	53.1468	42.4451	10.3387	4.88333	0.185	330.436	3.88689
6	3	34.4967	69.8792	50.6338	21.0236	5.14444	0.0738889	293.062	53.7122
7	3	32.0313	47.2595	32.2226	10.711	5.2	0.0794444	314.493	7.35358
9	3	35.636	43.6695	18.3959	10.3527	5.64444	0.407778	298.836	10.0668
10	3	32.2337	64.0055	49.6392	15.6452	4.58889	0.203889	300.285	2.12769
11	3	30.5734	50.7064	39.705	14.7212	5.54444	0.152222	183.694	3.9214
12	3	27.1725	59.9029	54.639	6.534	5.64444	0.0738889	181.62	-4.95611
14	3	32.3462	44.7824	27.7703	16.8248	5.57778	0.533333	190.898	-3.59801
15	3	34.0339	57.638	40.9523	11.5901	5.26667	-0.125	254.77	16.2755
16	3	25.6779	44.4822	42.2739	5.81811	4.70556	0.0461111	270.439	11.8156
17	3	26.3275	36.4385	27.7482	9.98511	6.04444	0.163889	284.542	2.75833
18	3	19.8639	35.6814	44.3298	18.4119	5.73889	0.189444	274.09	6.67156
19	3	20.5585	62.3993	67.0532	6.33978	5.93333	-0.00222222	270.391	2.0939
20	3	39.1502	44.8388	12.6869	16.3647	5.56667	0.24	270.736	22.3459
1	4	35.805	70.2459	49.029	7.42267	5.28889	0.324444	306.811	24.8197
2	4	55.1381	69.3963	20.5461	9.50056	5.6	0.307778	314.023	9.19519
3	4	38.7503	59.3192	34.6749	8.77122	5.15	0.181667	263.865	-0.0717631
4	4	49.9964	56.9881	12.2687	27.4703	5.75	0.242778	185.373	4.42605
5	4	29.7572	41.1459	27.6788	12.7528	6.05	0.154444	166.136	1.08217
6	4	57.2044	69.874	18.1321	28.3563	5.42222	0.0677778	185.766	59.6114
7	4	35.1727	43.0853	18.365	11.0166	5.53571	0.113492	231.891	0.31395
9	4	55.1531	72.3198	23.7372	8.88611	5.41667	0.243333	234.427	15.2183
10	4	48.5074	65.7869	26.2659	18.2487	4.81111	0.356667	228.134	5.23944
11	4	34.5243	50.1301	31.1306	17.5001	6.33333	0.273333	224.719	-1.12904
12	4	33.7235	73.388	54.0476	6.95367	5.36667	0.0588889	234.664	-2.16548
14	4	45.8508	62.7291	26.9066	18.121	5.71111	0.432222	239.711	-2.27901
15	4	54.2249	69.9765	22.5098	12.7437	5.11111	-0.0822222	252.302	19.0089
16	4	20.5947	46.1394	55.3642	6.33667	5.07222	-0.0194444	247.068	13.9372
17	4	36.663	43.0383	14.8131	11.9144	6.04444	0.174444	264.659	1.64664
18	4	34.6167	46.6525	25.7989	29.9483	6.45	0.336667	282.603	2.30302
19	4	39.0172	84.7484	53.9611	9.71678	5.53571	0.136667	246.492	7.11999
20	4	61.4925	43.6768	-40.7901	10.2674	4.5	0.225	207.216	6.71247
