# Supplementary material for: Metabolic Responses to Carbohydrate Ingestion during Exercise: Associations between Carbohydrate Dose and Endurance Performance
Source: Nutrients. 2018 Jan 3;10(1):37. doi: 10.3390/nu10010037 (PMC5793265; doi:10.3390/nu10010037)
Supplement: Supplementary File 1 [file nutrients-10-00037-s001.zip › Whole body oxidation.xlsx]

## Sheet: Whole body oxidation
Participant	Period	Treatment	Time	Fat g.min	CHO g.min Low	CHO g.min HIGH	RER	V'O2	V'CO2	V'E
			(min)	(g.min)	(g.min)	(g.min)		ml/min	ml/min	L/min
1	1	1	15	0.700284	2.63581	2.57048	0.88	3490	3066	80
1	1	1	30	0.627325	2.24407	2.18874	0.875	3034	2654.5	80
1	1	1	45	0.717942	2.09442	2.044	0.86	3098.5	2665.5	80
1	1	1	60	0.731502	2.06994	2.0203	0.86	3106.5	2665.5	80
1	1	1	75	0.646269	2.32627	2.26887	0.875	3137	2746	87.5
1	1	1	90	0.795032	1.9622	1.91609	0.845	3149.5	2671	89
1	1	1	105	0.805497	2.06034	2.01165	0.85	3248	2763	98
1	1	1	120	0.849157	2.24802	2.19462	0.855	3484	2972.5	109.5
1	2	4	15	0.330678	2.96425	2.88657	0.93	3004.5	2799.5	73.5
1	2	4	30	0.331671	3.1113	3.02962	0.935	3122.5	2916.5	80.5
1	2	4	45	0.334641	3.19499	3.11106	0.935	3194.5	2986.5	83.5
1	2	4	60	0.369384	2.95351	2.87647	0.925	3074	2846	82
1	2	4	75	0.428838	2.81879	2.74597	0.915	3087.5	2824.5	83
1	2	4	90	0.466913	2.76339	2.69243	0.91	3120.5	2835	85.5
1	2	4	105	0.448608	2.90394	2.82899	0.915	3194.5	2919.5	88.5
1	2	4	120	0.471125	2.94088	2.86513	0.91	3269	2980.5	98
1	3	2	15	0.379454	3.13633	3.0544	0.93	3238.5	3004	79
1	3	2	30	0.44044	3.03319	2.95463	0.92	3280	3009.5	83.5
1	3	2	45	0.388722	3.13104	3.04934	0.93	3253	3013	84
1	3	2	60	0.481187	2.94561	2.86982	0.91	3293	2998.5	84
1	3	2	75	0.569356	2.78002	2.70955	0.895	3340	2993.5	85
1	3	2	90	0.460905	3.14953	3.06799	0.915	3413	3130	90
1	3	2	105	0.560695	2.8351	2.76305	0.9	3366	3024.5	91
1	3	2	120	0.647601	2.76021	2.69101	0.885	3482	3089	97
1	4	3	15	0.28517	3.35137	3.26272	0.946	3218.2	3039.2	82.2
1	4	3	30	0.416031	3.04165	2.96264	0.92	3237.5	2981.5	83.5
1	4	3	45	0.482538	2.83631	2.76351	0.905	3209.5	2914.5	82
1	4	3	60	0.535548	2.64199	2.57496	0.9	3163	2837	82
1	4	3	75	0.554297	2.76588	2.69565	0.895	3298.5	2961	86.5
1	4	3	90	0.616224	2.64132	2.57506	0.89	3325	2951	89
1	4	3	105	0.621799	2.70694	2.63895	0.885	3388	3010.5	91.5
1	4	3	120	0.660183	2.58547	2.52114	0.885	3369.5	2969.5	94
2	1	2	15	0.700284	2.63581	2.57048	0.88	3490	3066	80
2	1	2	30	0.615841	2.29191	2.23516	0.878	3048.6	2675.8	78
2	1	2	45	0.738434	2.16899	2.11672	0.86	3198.6	2753.2	82.8
2	1	2	60	0.663451	2.24594	2.19089	0.87	3108.25	2707.25	83.25
2	1	2	75	0.645946	2.32354	2.26621	0.876	3134.2	2743.4	85.4
2	1	2	90	0.756979	2.15661	2.10485	0.858	3226.2	2769.8	91.2
2	1	2	105	0.817203	2.14479	2.09391	0.852	3338.2	2846	98.8
2	1	2	120	0.843978	2.24147	2.1882	0.854	3468.4	2960	109.8
2	2	1	15	0.290531	3.13942	3.05659	0.94	3061.8	2880.2	75.4
2	2	1	30	0.287671	3.31963	3.23187	0.944	3198.2	3017.8	83.8
2	2	1	45	0.315232	3.24823	3.16267	0.938	3197.4	3000.8	83
2	2	1	60	0.378617	2.91979	2.84375	0.924	3066	2832.6	80.4
2	2	1	75	0.418534	2.93777	2.86162	0.918	3160.6	2903.4	84.2
2	2	1	90	0.451372	2.88788	2.81339	0.914	3187.4	2910.8	87
2	2	1	105	0.378418	3.24989	3.16487	0.93	3326	3091.8	94.2
2	2	1	120	0.514722	2.92639	2.85144	0.904	3345.4	3031	96.8
2	3	3	15	0.379454	3.13633	3.0544	0.93	3238.5	3004	79
2	3	3	30	0.401113	3.14098	3.05912	0.926	3285.8	3038.4	84.6
2	3	3	45	0.407156	3.14253	3.06069	0.926	3299.2	3048.2	84
2	3	3	60	0.426705	3.13114	3.04979	0.92	3329.6	3067	86.2
2	3	3	75	0.500243	3.00368	2.92649	0.908	3377.2	3071.2	87.6
2	3	3	90	0.435702	3.29173	3.20609	0.92	3474.4	3206	91.6
2	3	3	105	0.560305	2.88275	2.8094	0.9	3402.8	3061.4	92.8
2	3	3	120	0.585101	2.97129	2.89576	0.898	3522.6	3166.2	98.8
2	4	4	15	0.28517	3.35137	3.26272	0.946	3218.2	3039.2	82.2
2	4	4	30	0.456624	2.98679	2.90965	0.913333	3276	2996	83
2	4	4	45	0.465395	2.98011	2.90323	0.914	3288.4	3003.2	85.4
2	4	4	60	0.485619	2.89626	2.82185	0.91	3263	2966	86
2	4	4	75	0.530858	2.926	2.8512	0.902	3377.6	3053.6	89.8
2	4	4	90	0.589135	2.82738	2.7558	0.894	3417.2	3058.8	91.6
2	4	4	105	0.620363	2.83434	2.76286	0.89	3485.6	3108.6	94.8
2	4	4	120	0.683654	2.59791	2.53346	0.882	3426.6	3012.6	94.2
3	1	4	15	0.607	1.91821	1.87156	0.865	2736	2369.5	66
3	1	4	30	0.612145	1.8962	1.8502	0.865	2729	2359.5	65
3	1	4	45	0.586609	1.96585	1.91772	0.87	2732.5	2378	67
3	1	4	60	0.54932	2.03319	1.98288	0.87	2710.5	2378	67
3	1	4	75	0.561151	2.01882	1.96901	0.875	2723	2383.5	65.5
3	1	4	90	0.54565	2.09897	2.04683	0.88	2755	2424.5	68
3	1	4	105	0.615948	1.98156	1.93327	0.865	2804	2432	69
3	1	4	120	0.598396	1.9611	1.9132	0.87	2752.5	2391	66.5
3	2	3	15	0.399664	2.40841	2.34649	0.91	2705	2460.5	62.5
3	2	3	30	0.438817	2.30208	2.24343	0.905	2700	2432.5	61.5
3	2	3	45	0.3349	2.60042	2.53268	0.925	2726	2519.5	64.5
3	2	3	60	0.410862	2.35002	2.2898	0.91	2681.5	2430.5	62.5
3	2	3	75	0.427482	2.38998	2.32882	0.905	2746.5	2485.5	64
3	2	3	90	0.397846	2.43777	2.37504	0.91	2724.5	2481	64
3	2	3	105	0.461544	2.29411	2.23589	0.895	2739.5	2458.5	63.5
3	2	3	120	0.492093	2.23068	2.17446	0.89	2751	2452	64
3	3	1	15	0.35218	2.49925	2.43442	0.92	2681	2464.5	65.5
3	3	1	30	0.47155	2.13102	2.07732	0.89	2631	2344.5	61
3	3	1	45	0.432624	2.3686	2.30808	0.905	2740	2476	66
3	3	1	60	0.460302	2.20031	2.14462	0.895	2663	2383	63
3	3	1	75	0.520288	2.13142	2.07816	0.885	2729.5	2414	65.5
3	3	1	90	0.52452	2.12505	2.072	0.885	2733	2415	67
3	3	1	105	0.528225	2.05157	2.00056	0.88	2682.5	2362.5	65
3	3	1	120	0.610184	1.95635	1.90869	0.865	2772.5	2404	67
3	4	2	15	0.438572	2.35468	2.29459	0.9	2741	2473.5	66
3	4	2	30	0.483372	2.29859	2.24044	0.895	2787	2493	66.5
3	4	2	45	0.452339	2.28593	2.22784	0.9	2714.5	2439	65.5
3	4	2	60	0.432804	2.33011	2.27064	0.9	2710	2446	67.5
3	4	2	75	0.486627	2.32133	2.26259	0.895	2811.5	2515.5	69.5
3	4	2	90	0.466065	2.40553	2.34431	0.9	2836.5	2552.5	71
3	4	2	105	0.528086	2.26109	2.20438	0.885	2847.5	2527	70.5
3	4	2	120	0.582691	2.08488	2.03346	0.875	2818.5	2466	68
4	1	3	15	0.281057	2.25431	2.1955	0.925	2344.5	2171	57.5
4	1	3	30	0.211998	2.46617	2.40095	0.945	2372.5	2239.5	59
4	1	3	45	0.24151	2.44467	2.38031	0.94	2415	2264.5	63
4	1	3	60	0.165236	2.58242	2.5136	0.94	2370	2264.5	63
4	1	3	75	0.224053	2.5837	2.51539	0.94	2489.5	2349	65
4	1	3	90	0.272673	2.42974	2.36608	0.935	2466	2297	63
4	1	3	105	0.331617	2.40408	2.34166	0.925	2564.5	2360.5	64.5
4	1	3	120	0.389856	2.16978	2.11428	0.905	2497	2259	61.5
4	2	2	15	0.1917	2.49392	2.42776	0.945	2353.5	2232.5	60
4	2	2	30	0.180687	2.69254	2.62087	0.955	2488	2373	63
4	2	2	45	0.320658	2.23177	2.17394	0.915	2406.5	2209.5	61.5
4	2	2	60	0.26814	2.32089	2.26015	0.93	2371	2205	58.5
4	2	2	75	0.283907	2.36366	2.3019	0.93	2436.5	2261	61
4	2	2	90	0.265711	2.3011	2.24088	0.93	2350.5	2186	59
4	2	2	105	0.325183	2.16254	2.10663	0.92	2361	2161.5	58
4	2	2	120	0.402916	2.07241	2.01968	0.9	2446.5	2201	59
4	3	4	15	0.305625	2.21185	2.15442	0.92	2360.5	2172.5	53.5
4	3	4	30	0.222225	2.43561	2.37132	0.945	2369	2230	56.5
4	3	4	45	0.164905	2.65298	2.58225	0.955	2425	2319.5	59.5
4	3	4	60	0.2001	2.49465	2.42855	0.945	2371	2245	57
4	3	4	75	0.219063	2.39298	2.32982	0.94	2329	2192	55.5
4	3	4	90	0.20862	2.46972	2.40438	0.945	2368.5	2237.5	58.5
4	3	4	105	0.211093	2.47988	2.41429	0.945	2381.5	2249	58
4	3	4	120	0.141603	2.78412	2.70959	0.965	2481.5	2389.5	62.5
4	4	1	15	0.230589	2.44404	2.3796	0.94	2392.5	2248.5	59
4	4	1	30	0.319356	2.1508	2.09516	0.915	2340	2144	57
4	4	1	45	0.351435	2.11958	2.06509	0.91	2380	2165	57
4	4	1	60	0.347817	2.17446	2.11844	0.91	2416	2203	58.5
4	4	1	75	0.420011	2.01101	1.9601	0.895	2432.5	2177	56.5
4	4	1	90	0.459322	1.87068	1.82396	0.88	2401	2122.5	56.5
4	4	1	105	0.519555	1.74918	1.70633	0.87	2426.5	2112.5	57
4	4	1	120	0.622336	1.51396	1.47846	0.845	2448	2073.5	56
5	1	4	15	0.372959	2.00947	1.95818	0.905	2336.5	2109	63.5
5	1	4	30	0.474069	1.77217	1.72827	0.875	2353	2066	66
5	1	4	45	0.450797	1.89689	1.84938	0.89	2404.5	2131	67.5
5	1	4	60	0.375369	2.0331	1.98119	0.89	2360	2131	67.5
5	1	4	75	0.473879	1.9926	1.9427	0.905	2526.5	2239	74
5	1	4	90	0.442858	1.79737	1.7525	0.88	2310	2041.5	66
5	1	4	105	0.474827	1.78989	1.74551	0.88	2368.5	2081	66.5
5	1	4	120	0.509454	1.7528	1.70975	0.875	2409	2101	65
5	2	1	15	0.44485	1.7308	1.68776	0.885	2261.5	1992	57.5
5	2	1	30	0.55345	1.50923	1.47323	0.855	2305.5	1972	61.5
5	2	1	45	0.519445	1.59291	1.55431	0.86	2303	1989.5	64
5	2	1	60	0.552534	1.52552	1.48906	0.855	2316.5	1983.5	62.5
5	2	1	75	0.575159	1.53936	1.50274	0.85	2373	2026.5	67
5	2	1	90	0.614805	1.5072	1.47182	0.85	2427.5	2057.5	66.5
5	2	1	105	0.695241	1.19847	1.17224	0.825	2346	1929	63
5	2	1	120	0.579465	1.51696	1.48098	0.85	2364	2015	68
5	3	3	15	0.451137	1.64439	1.60376	0.875	2206	1933	58.5
5	3	3	30	0.433836	1.75005	1.70639	0.885	2254.5	1991.5	60.5
5	3	3	45	0.50325	1.64187	1.60179	0.865	2309	2005	63
5	3	3	60	0.526055	1.61723	1.57803	0.865	2335.5	2018	64
5	3	3	75	0.393593	1.90987	1.86148	0.895	2299.5	2060	65
5	3	3	90	0.409117	1.82459	1.77866	0.89	2263.5	2015	65.5
5	3	3	105	0.452613	1.68815	1.64635	0.875	2243.5	1969.5	64
5	3	3	120	0.452908	1.80466	1.75968	0.885	2336	2061.5	66.5
5	4	2	15	0.417919	1.73936	1.69584	0.885	2214	1960.5	56.5
5	4	2	30	0.397285	1.83896	1.79253	0.89	2251	2009.5	62
5	4	2	45	0.490873	1.59298	1.55412	0.87	2245.5	1949	59.5
5	4	2	60	0.433893	1.73786	1.69453	0.88	2245	1982	62.5
5	4	2	75	0.442889	1.79095	1.74625	0.885	2305	2036.5	61.5
5	4	2	90	0.488316	1.60078	1.56168	0.87	2246.5	1951.5	58.5
5	4	2	105	0.5391	1.52306	1.48655	0.86	2287.5	1962.5	61.5
5	4	2	120	0.525369	1.58412	1.54581	0.865	2308	1991	63
6	1	1	15	0.24918	2.7813	2.70785	0.94	2696	2540	67.5
6	1	1	30	0.208723	2.98667	2.90725	0.955	2776.5	2644	73.5
6	1	1	45	0.206346	2.95598	2.87737	0.95	2747.5	2616.5	72.5
6	1	1	60	0.288553	2.80752	2.73371	0.95	2796	2616.5	72.5
6	1	1	75	0.31748	2.73175	2.66027	0.93	2794.5	2598	71
6	1	1	90	0.303751	2.79216	2.71891	0.935	2814.5	2626	72
6	1	1	105	0.335028	2.75285	2.68096	0.93	2846.5	2639.5	72.5
6	1	1	120	0.380601	2.71126	2.64092	0.92	2905.5	2671.5	75
6	2	2	15	0.154237	3.13722	3.0532	0.965	2785.5	2685	69
6	2	2	30	0.173418	3.16874	3.08403	0.96	2849	2737	69.5
6	2	2	45	0.210215	3.02723	2.94672	0.955	2811.5	2678	69.5
6	2	2	60	0.305404	2.79808	2.72469	0.935	2822.5	2633	68
6	2	2	75	0.261064	2.9354	2.85786	0.945	2841.5	2678	69.5
6	2	2	90	0.302664	2.84501	2.77031	0.93	2854	2666	67.5
6	2	2	105	0.383444	2.64252	2.57408	0.915	2857	2621.5	67
6	2	2	120	0.573204	2.13699	2.08407	0.88	2840.5	2493.5	64
6	3	4	15	0.166595	3.01059	2.93013	0.96	2710.5	2603	67.5
6	3	4	30	0.158943	3.0295	2.94845	0.965	2710	2607	67.5
6	3	4	45	0.156215	3.07386	2.99158	0.965	2739.5	2638	69
6	3	4	60	0.175024	3.00491	2.92468	0.96	2723	2610.5	67.5
6	3	4	75	0.157762	3.10224	3.01919	0.96	2765	2662.5	69
6	3	4	90	0.226058	2.87395	2.79776	0.95	2722.5	2580	68
6	3	4	105	0.253246	2.81022	2.73601	0.94	2727	2568.5	67.5
6	3	4	120	0.224853	2.95182	2.87349	0.95	2781.5	2639.5	71
6	4	3	15	0.181218	2.93839	2.86002	0.955	2683	2567	70
6	4	3	30	0.182081	2.93365	2.85542	0.955	2681	2564.5	72
6	4	3	45	0.170287	2.93968	2.86118	0.96	2662	2552.5	73
6	4	3	60	0.235271	2.70083	2.62944	0.945	2604.5	2457	68.5
6	4	3	75	0.227304	2.7871	2.71328	0.945	2656.5	2513.5	69
6	4	3	90	0.212681	2.8593	2.78339	0.95	2684	2549.5	70
6	4	3	105	0.262584	2.79017	2.7166	0.94	2730	2566	72.5
6	4	3	120	0.288769	2.76133	2.68878	0.935	2760	2580.5	72.5
7	1	2	15	0.342783	2.89151	2.81591	0.93	2971.5	2759.5	67.5
7	1	2	30	0.335454	3.02115	2.94195	0.93	3059	2851	71.5
7	1	2	45	0.337512	2.94046	2.86349	0.93	2999.5	2790.5	71.5
7	1	2	60	0.379039	2.86547	2.79092	0.93	3024	2790.5	71.5
7	1	2	75	0.356669	2.97711	2.89931	0.93	3067	2846.5	74
7	1	2	90	0.44555	2.65949	2.59116	0.91	2995.5	2723	66
7	1	2	105	0.472393	2.66953	2.60117	0.905	3057.5	2769	69.5
7	1	2	120	0.492751	2.62895	2.56189	0.905	3066.5	2766	71
7	2	3	15	0.400155	2.8426	2.76887	0.92	3048.5	2802.5	68
7	2	3	30	0.404446	2.8234	2.75023	0.915	3042	2793.5	70
7	2	3	45	0.427002	2.852	2.77826	0.915	3110	2848	73.5
7	2	3	60	0.417048	2.82418	2.7511	0.915	3068	2812	74.5
7	2	3	75	0.431548	2.77828	2.70658	0.915	3061	2796.5	72.5
7	2	3	90	0.384645	2.92468	2.84857	0.92	3082	2845	77
7	2	3	105	0.490116	2.65343	2.58567	0.905	3080.5	2781.5	75
7	2	3	120	0.494065	2.70736	2.63817	0.905	3131	2829.5	76
7	3	1	15	0.230184	3.24942	3.16304	0.95	3027	2881	73
7	3	1	30	0.293193	3.07329	2.99229	0.94	3015	2832	74.5
7	3	1	45	0.323883	2.97971	2.90153	0.93	3003	2802	71.5
7	3	1	60	0.352353	3.00144	2.92294	0.93	3077.5	2859.5	76
7	3	1	75	0.342438	2.96528	2.88767	0.93	3029	2817	75
7	3	1	90	0.347448	2.97213	2.89439	0.93	3044.5	2829.5	75
7	3	1	105	0.445773	2.79139	2.71947	0.91	3100	2827	75.5
7	3	1	120	0.521901	2.68508	2.61676	0.9	3169.5	2851.5	75.5
7	4	4	15	0.335685	2.97175	2.8939	0.93	3020.5	2812.5	67.5
7	4	4	30	0.340635	2.99143	2.9131	0.93	3046	2835	68.5
7	4	4	45	0.315808	3.08906	3.00784	0.935	3073	2876.5	71.5
7	4	4	60	0.22844	3.44276	3.35109	0.955	3176	3030.5	79.5
7	4	4	75	0.310712	3.10081	3.01922	0.935	3072	2878.5	71
7	4	4	90	0.342884	3.04971	2.96981	0.93	3096.5	2884	74.5
7	4	4	105	0.335525	3.18576	3.10209	0.935	3189	2980.5	77
7	4	4	120	0.339204	3.11774	3.03595		3142.75	2932.25	75.75
9	1	1	15	0.516311	1.99357	1.94403	0.88	2612.75	2300	59.25
9	1	1	30	0.514357	2.05212	2.00097	0.88	2655	2343.25	62.75
9	1	1	45	0.487639	2.10482	2.05199	0.8875	2642.75	2346.75	63.5
9	1	1	60	0.523234	2.04054	1.98979	0.8875	2663.75	2346.75	63.5
9	1	1	75	0.580809	1.94834	1.90063	0.87	2707	2356	66
9	1	1	90
9	1	1	105
9	1	1	120
9	2	3	15	0.180201	2.79647	2.72196	0.955	2569	2454	62
9	2	3	30	0.202883	2.79812	2.72378	0.95	2616	2487.5	64.5
9	2	3	45	0.268716	2.55711	2.48994	0.935	2558.5	2391.5	62
9	2	3	60	0.293162	2.54095	2.47444	0.93	2595	2413.5	63
9	2	3	75	0.283209	2.6925	2.62178	0.935	2694.5	2518.5	66
9	2	3	90	0.298482	2.6611	2.59137	0.93	2700.5	2515.5	66.5
9	2	3	105	0.265591	2.68615	2.61544	0.94	2654	2488.5	65.5
9	2	3	120	0.294026	2.71558	2.64433	0.93	2734.5	2552	67
9	3	2	15	0.184173	2.66589	2.59498	0.955	2474	2357	60
9	3	2	30	0.228066	2.62416	2.55479	0.945	2529.5	2386.5	62.5
9	3	2	45	0.182094	2.75107	2.67782	0.955	2537	2421	63.5
9	3	2	60	0.250233	2.55614	2.48882	0.94	2520.5	2364.5	61
9	3	2	75	0.243234	2.61521	2.54622	0.94	2553	2401	63
9	3	2	90	0.250106	2.76309	2.69014	0.94	2683.5	2527	65
9	3	2	105	0.249684	2.67353	2.60302	0.94	2612	2456	65.5
9	3	2	120	0.268437	2.61677	2.54797	0.935	2605	2438	64
9	4	4	15	0.347791	2.3596	2.29854	0.92	2562	2348.5	62.5
9	4	4	30	0.327409	2.40532	2.34282	0.92	2557	2355.5	64
9	4	4	45	0.331991	2.5039	2.43877	0.92	2644	2439.5	66
9	4	4	60	0.351345	2.49821	2.43341	0.92	2678.5	2462.5	67
9	4	4	75	0.288711	2.59415	2.52615	0.93	2628	2449	66
9	4	4	90	0.375363	2.39377	2.33204	0.915	2644.5	2414.5	68
9	4	4	105	0.249813	2.64595	2.57618	0.94	2590.5	2434.5	66.5
9	4	4	120	0.324513	2.4856	2.4209	0.925	2614.5	2414.5	66
10	1	3	15	0.24096	3.10147	3.01922	0.95	2932	2780	72
10	1	3	30	0.196551	3.25354	3.16674	0.96	2962.5	2836.5	76.5
10	1	3	45	0.339396	2.89699	2.82121	0.93	2969	2759	73.5
10	1	3	60	0.402959	2.7822	2.71014	0.93	3006.5	2759	73.5
10	1	3	75	0.324839	2.95508	2.87759	0.93	2985.5	2784	76
10	1	3	90	0.351539	2.99591	2.91756	0.925	3071.5	2854	77.5
10	1	3	105	0.444035	2.62406	2.55668	0.905	2964.5	2693	74.5
10	1	3	120	0.497458	2.70059	2.63162	0.905	3132.5	2829	78.5
10	2	4	15	0.11275	3.38325	3.29214	0.975	2896	2819.5	71
10	2	4	30	0.142218	3.37138	3.28087	0.965	2946	2852	75.5
10	2	4	45	0.180587	3.25311	3.16617	0.96	2930	2813.5	75
10	2	4	60	0.318141	2.76999	2.69748	0.93	2826	2629	68
10	2	4	75	0.120468	3.35023	3.26009	0.975	2885.5	2804.5	72
10	2	4	90	0.163754	3.25871	3.17146	0.965	2900.5	2794	72
10	2	4	105	0.178168	3.41078	3.31952	0.965	3049.5	2934	78.5
10	2	4	120	0.283856	3.09334	3.0117	0.94	3012	2834.5	79
10	3	1	15	0.11275	3.38325	3.29214	0.975	2896	2819.5	71
10	3	1	30	0.142218	3.37138	3.28087	0.965	2946	2852	75.5
10	3	1	45	0.180587	3.25311	3.16617	0.96	2930	2813.5	75
10	3	1	60	0.318141	2.76999	2.69748	0.93	2826	2629	68
10	3	1	75	0.120468	3.35023	3.26009	0.975	2885.5	2804.5	72
10	3	1	90	0.163754	3.25871	3.17146	0.965	2900.5	2794	72
10	3	1	105	0.178168	3.41078	3.31952	0.965	3049.5	2934	78.5
10	3	1	120	0.283856	3.09334	3.0117	0.94	3012	2834.5	79
10	4	2	15	0.104075	3.35153	3.26121	0.9775	2853.5	2782.25	72.25
10	4	2	30	0.183372	3.19656	3.11119	0.96	2891	2773	74
10	4	2	45	0.20465	3.13905	3.05544	0.955	2888.5	2758	73
10	4	2	60	0.229539	3.02795	2.9476	0.95	2851	2706	74
10	4	2	75	0.277328	3.05169	2.97113	0.94	2966	2792.5	76.5
10	4	2	90	0.318224	2.93204	2.85512	0.93	2954	2756.5	76.5
10	4	2	105	0.394238	2.85011	2.77611	0.92	3042.5	2800	79
10	4	2	120	0.339884	2.97244	2.89461	0.93	3029.5	2819	79
11	1	2	15	0.222963	2.2778	2.21782	0.94	2246	2107	57
11	1	2	30	0.278571	2.24671	2.18809	0.925	2333.5	2161.5	59.5
11	1	2	45	0.3088	2.0719	2.01832	0.915	2256.5	2067	57.5
11	1	2	60	0.318971	2.05354	2.00054	0.915	2262.5	2067	57.5
11	1	2	75	0.327439	2.03951	1.98698	0.91	2268.5	2068	58.5
11	1	2	90	0.311857	2.13699	2.08166	0.915	2314	2122.5	60.5
11	1	2	105	0.331885	2.16697	2.11101	0.91	2378	2174.5	61
11	1	2	120	0.375826	2.11497	2.06083	0.905	2425.5	2196	63
11	2	1	15	0.334588	1.94837	1.89838	0.91	2211	2006.5	57
11	2	1	30	0.366833	1.88187	1.83399	0.9	2223.5	2000	57.5
11	2	1	45	0.4134	1.80731	1.7619	0.89	2258.5	2007.5	60
11	2	1	60	0.395497	1.8619	1.81484	0.89	2265.5	2025	59.5
11	2	1	75	0.415925	1.80657	1.7612	0.89	2263	2010.5	61
11	2	1	90	0.362783	2.02912	1.9772	0.905	2331.5	2110	64.5
11	2	1	105	0.389977	1.96411	1.9142	0.9	2335	2097.5	65.5
11	2	1	120	0.402219	2.04186	1.98996	0.9	2421	2176	66.5
11	3	4	15	0.313873	2.06528	2.01193	0.915	2261.5	2069	55.5
11	3	4	30	0.371644	1.93106	1.88189	0.9	2272	2045.5	56.5
11	3	4	45	0.346899	2.01137	1.95978	0.91	2285.5	2073.5	61.5
11	3	4	60	0.328924	2.08136	2.0277	0.91	2304.5	2103	63.5
11	3	4	75	0.373042	1.99151	1.94071	0.9	2322.5	2095	64
11	3	4	90	0.373022	1.996	1.94507	0.905	2326	2098.5	64.5
11	3	4	105	0.337042	2.14239	2.08715	0.91	2369	2162.5	67.5
11	3	4	120	0.386069	2.08121	2.02808	0.905	2419.5	2184	71
11	4	3	15	0.266373	2.15965	2.10329	0.9225	2240.25	2075.75	59
11	4	3	30	0.36421	1.72376	1.68017	0.895	2093.5	1872	52.5
11	4	3	45	0.301461	2.02409	1.97174	0.915	2204	2019	59.5
11	4	3	60	0.263242	2.11029	2.05523	0.925	2195	2032.5	60.5
11	4	3	75	0.303012	2.05182	1.99873	0.92	2229	2043	60.5
11	4	3	90	0.307219	2.05059	1.99757	0.915	2236.5	2048	61.5
11	4	3	105	0.348483	2.03204	1.97991	0.905	2305	2092	63.5
11	4	3	120	0.395958	1.94313	1.89385	0.895	2330.5	2089.5	65
12	1	4	15	0.493578	2.27252	2.21518	0.89	2787	2487	60
12	1	4	30	0.494619	2.40931	2.34825	0.895	2897	2596	62
12	1	4	45	0.460141	2.41432	2.35281	0.905	2831.5	2551	65
12	1	4	60	0.398274	2.52605	2.46092	0.905	2795	2551	65
12	1	4	75	0.414096	2.37726	2.31633	0.905	2709.5	2456.5	63.5
12	1	4	90	0.36604	2.77	2.69792	0.925	2922.5	2697	69.5
12	1	4	105	0.416715	2.536	2.47077	0.91	2840	2585	67
12	1	4	120	0.475968	2.44426	2.38208	0.9	2887	2597	65.5
12	2	2	15	0.403497	2.48736	2.42333	0.91	2775	2528	63
12	2	2	30	0.439911	2.60733	2.54037	0.91	2943	2674	67.5
12	2	2	45	0.416182	2.47017	2.40673	0.91	2787	2532.5	64
12	2	2	60	0.356077	2.7441	2.67264	0.925	2882	2662.5	69
12	2	2	75	0.458831	2.33527	2.2759	0.9	2766.5	2487	64
12	2	2	90	0.520064	2.17953	2.12496	0.885	2767	2451.5	63.5
12	2	2	105	0.541376	2.29434	2.23684	0.89	2900.5	2572	65.5
12	2	2	120	0.448949	2.65144	2.58336	0.905	2996	2721.5	74.5
12	3	3	15	0.405237	2.47467	2.41101	0.91	2768.5	2520.5	67
12	3	3	30	0.438382	2.75448	2.6835	0.91	3056	2787.5	72
12	3	3	45	0.546416	2.29478	2.23731	0.885	2911	2579.5	70.5
12	3	3	60	0.416904	2.49559	2.43146	0.905	2808.5	2553.5	70
12	3	3	75	0.43944	2.34866	2.28874	0.905	2738	2470	64.5
12	3	3	90	0.500799	2.16598	2.1116	0.89	2717.5	2413.5	66
12	3	3	105	0.487077	2.22511	2.16899	0.89	2736.5	2440.5	67
12	3	3	120	0.452937	2.33765	2.27815	0.9	2756.5	2480.5	68
12	4	1	15	0.347463	2.60954	2.54167	0.925	2758.5	2544.5	66.25
12	4	1	30	0.409069	2.55362	2.48784	0.91	2838.5	2588	67.5
12	4	1	45	0.442666	2.5572	2.49163	0.91	2909	2638.5	72
12	4	1	60	0.480602	2.35193	2.2923	0.895	2823.5	2531	68.5
12	4	1	75	0.551948	2.19001	2.13545	0.88	2839.5	2505	68
12	4	1	90	0.534572	2.31171	2.25368	0.885	2900.5	2576	69.5
12	4	1	105	0.543561	2.36608	2.30665	0.89	2961.5	2631.5	73
12	4	1	120	0.495292	2.44498	2.38296	0.9	2926.5	2625	71.5
13	1	3	15	0.36378	1.99551	1.94452	0.9	2307	2085	59
13	1	3	30	0.363801	1.99102	1.94015	0.905	2303.5	2081.5	59
13	1	3	45	0.415029	1.81836	1.77266	0.89	2270.5	2018.5	57.5
13	1	3	60	0.659109	1.37758	1.34614	0.89	2414.5	2018.5	57.5
13	1	3	75	0.416355	1.89421	1.84645	0.89	2333	2080	60.5
13	1	3	90	0.444789	1.92364	1.87535	0.89	2413.5	2143.5	63
13	1	3	105	0.435307	1.97448	1.92471	0.895	2434.5	2170	64.5
13	1	3	120	0.507615	1.78665	1.74267	0.875	2432	2125	61.5
13	2	1	15	0.396255	1.87962	1.83208	0.895	2281	2040	58
13	2	1	30	0.435384	1.77842	1.734	0.885	2280	2016	57.5
13	2	1	45	0.468804	1.81984	1.7746	0.88	2380	2096	60.5
13	2	1	60	0.480816	1.76698	1.72329	0.875	2362.5	2071.5	61.5
13	2	1	75	0.400295	1.91431	1.86586	0.895	2316.5	2073	60.5
13	2	1	90	0.488588	1.72242	1.68001	0.875	2343	2047.5	62
13	2	1	105	0.535128	1.65364	1.61353	0.865	2382.5	2059.5	63
13	2	1	120	0.524685	1.73038	1.68809	0.87	2422	2105	64
13	3	2	15	0.440184	1.83018	1.78439	0.885	2330.5	2063.5	59
13	3	2	30	0.458576	1.67103	1.62974	0.875	2242	1964.5	57.5
13	3	2	45	0.512434	1.65454	1.6142	0.87	2337.5	2028	57.5
13	3	2	60	0.425145	1.81154	1.76612	0.885	2285.5	2027.5	58.5
13	3	2	75	0.504564	1.72028	1.67808	0.87	2373.5	2068.5	60
13	3	2	90	0.477696	1.71537	1.67305	0.875	2315.5	2026.5	61
13	3	2	105	0.482388	1.79022	1.74591	0.875	2384	2092	61
13	3	2	120	0.527396	1.68986	1.6487	0.865	2395.5	2077	61
13	4	4	15	0.404308	1.86476	1.8177	0.8925	2285.5	2039.75	58.25
13	4	4	30	0.401574	1.8204	1.77452	0.89	2245	2001	57
13	4	4	45	0.38262	1.92014	1.87137	0.9	2285.5	2052.5	59.5
13	4	4	60	0.385415	1.86167	1.81451	0.895	2245	2010.5	59
13	4	4	75	0.420508	1.90452	1.85652	0.89	2349.5	2094	62.5
13	4	4	90	0.392541	1.95502	1.90539	0.9	2333	2094	61.5
13	4	4	105	0.447287	1.92867	1.88026	0.89	2422.5	2151	64.5
13	4	4	120	0.394278	1.94298	1.8937	0.9	2327	2087	62
14	1	1	15	0.482934	1.67347	1.63234	0.87	2293	2001	51
14	1	1	30	0.496188	1.71442	1.6723	0.87	2352	2052	53.5
14	1	1	45	0.501534	1.64942	1.60912	0.87	2311.5	2008.5	52.5
14	1	1	60	0.623574	1.42903	1.39586	0.87	2383.5	2008.5	52.5
14	1	1	75	0.508212	1.65899	1.61849	0.87	2332.5	2025.5	53
14	1	1	90	0.534578	1.59166	1.55323	0.86	2332.5	2010	53
14	1	1	105	0.541	1.65575	1.61564	0.865	2396	2069.5	54
14	1	1	120	0.579303	1.5516	1.51468	0.855	2391	2042	54
14	2	4	15	0.330698	2.06162	2.00851	0.91	2292.5	2090	53
14	2	4	30	0.278799	2.19796	2.14066	0.925	2295.5	2123.5	53.5
14	2	4	45	0.261903	2.21702	2.15905	0.93	2276.5	2114.5	52
14	2	4	60	0.248061	2.30181	2.2414	0.935	2315.5	2161.5	56.5
14	2	4	75	0.214633	2.44169	2.37716	0.945	2358.5	2224	58
14	2	4	90	0.255282	2.19527	2.13783	0.93	2246	2088	54.5
14	2	4	105	0.247995	2.31592	2.25513	0.935	2326.5	2172.5	54
14	2	4	120	0.287187	2.20126	2.14395	0.925	2315	2138	52
14	3	3	15	0.158317	2.62417	2.55416	0.96	2389	2287.5	55
14	3	3	30	0.050988	2.75375	2.67922	0.985	2275	2237	55
14	3	3	45	0.035733	2.7813	2.70588	0.99	2266	2237	55.5
14	3	3	60	0.0011325	2.81262	2.73602	0.995	2221	2212.5	54.5
14	3	3	75	0.0741105	2.66111	2.58931	0.975	2248.5	2197	55
14	3	3	90	0.078174	2.69066	2.6181	0.975	2280	2226	55
14	3	3	105	0.0724005	2.66738	2.59539	0.975	2250	2199.5	52.5
14	3	3	120	0.0246615	2.81275	2.73636	0.99	2268.5	2246	55.5
14	4	2	15
14	4	2	30
14	4	2	45	0.270795	2.11255	2.05751	0.924503	2212	2045	55.5
14	4	2	60	0.27537	2.21242	2.1547	0.926087	2300	2130	54.5
14	4	2	75	0.181665	2.48342	2.41745	0.950538	2325	2210	55
14	4	2	90	0.41115	1.92905	1.8803	0.893617	2350	2100	55
14	4	2	105	0.41085	1.9932	1.9427	0.895833	2400	2150	52.5
14	4	2	120	0.46188	1.86288	1.8164	0.883333	2400	2120	55.5
15	1	2	15	0.36937	2.41732	2.35488	0.915	2651	2424.5	58
15	1	2	30	0.27447	2.76426	2.6915	0.935	2733.5	2562.5	65
15	1	2	45	0.335229	2.70987	2.63915	0.925	2813	2606	70.5
15	1	2	60	0.301329	2.77109	2.69839	0.925	2793	2606	70.5
15	1	2	75	0.48733	2.35059	2.29106	0.895	2836	2539.5	68
15	1	2	90	0.414	2.39778	2.33629	0.905	2725.5	2472.5	64
15	1	2	105	0.493434	2.30331	2.24513	0.89	2811	2511	65
15	1	2	120	0.471833	2.4301	2.36826	0.895	2867.5	2580	69.5
15	2	3	15	0.466776	2.2535	2.19642	0.895	2718	2434	59
15	2	3	30	0.608143	2.03319	1.98342	0.87	2829	2461.5	66.5
15	2	3	45	0.543671	2.16298	2.10908	0.88	2801.5	2472	65.5
15	2	3	60	0.575208	2.06786	2.01684	0.875	2790	2442	65.5
15	2	3	75	0.585009	2.1284	2.07582	0.875	2857.5	2503.5	71
15	2	3	90	0.508015	2.24009	2.18376	0.89	2790.5	2482	65.5
15	2	3	105	0.448567	2.37352	2.31301	0.9	2776	2502.5	71.5
15	2	3	120	0.353775	2.69737	2.62716	0.925	2840.5	2622.5	77.5
15	3	4	15	0.367644	2.60681	2.5392	0.92	2797	2571	72
15	3	4	30	0.414677	2.43282	2.37038	0.905	2754.5	2501	71
15	3	4	45	0.425928	2.36289	2.30246	0.905	2722	2462	75
15	3	4	60	0.503607	2.28431	2.22673	0.89	2816.5	2510.5	72
15	3	4	75	0.458904	2.49925	2.43541	0.9	2896	2616	77.5
15	3	4	90	0.410237	2.66347	2.5947	0.915	2927.5	2676	83.5
15	3	4	105	0.391392	2.5601	2.49398	0.915	2808	2568	77.5
15	3	4	120	0.391392	2.5601	2.49398	0.915	2808	2568	77.5
15	4	1	15	0.230677	3.0242	2.94396	0.95	2850.33	2704.67	73.3333
15	4	1	30	0.283038	2.72907	2.65734	0.935	2723	2547	70.5
15	4	1	45	0.314976	2.728	2.6566	0.93	2786.5	2591.5	71.5
15	4	1	60	0.42641	2.43962	2.3771	0.905	2783.5	2523	72
15	4	1	75	0.349069	2.8051	2.73191	0.925	2916	2700.5	84
15	4	1	90	0.453015	2.32097	2.26193	0.9	2743.5	2467.5	71
15	4	1	105	0.469515	2.38658	2.32591	0.9	2828.5	2542.5	75.5
15	4	1	120	0.392548	2.4925	2.42823	0.915	2757	2516.5	74.5
16	1	4	15	0.219044	2.21746	2.15908	0.935	2190.5	2054	56.5
16	1	4	30	0.299649	2.05217	1.99904	0.92	2222.5	2038.5	56.5
16	1	4	45	0.323637	1.95415	1.90391	0.91	2193.5	1995.5	55.5
16	1	4	60	0.305839	1.98629	1.93501	0.91	2183	1995.5	55.5
16	1	4	75	0.299316	2.12338	2.0683	0.92	2278	2094	57.5
16	1	4	90	0.357737	2.02996	1.97797	0.905	2322	2103.5	58.5
16	1	4	105	0.403382	1.97297	1.92296	0.895	2369	2123.5	60
16	1	4	120	0.464169	1.7328	1.68989	0.88	2302	2021	59.5
16	2	2	15	0.38398	1.80892	1.76319	0.895	2200.5	1967	53.5
16	2	2	30	0.38398	1.80892	1.76319	0.895	2200.5	1967	53.5
16	2	2	45	0.399622	1.69862	1.65603	0.89	2145	1902.5	50.5
16	2	2	60	0.326569	1.86616	1.81834	0.905	2130	1930.5	52
16	2	2	75	0.369079	1.76077	1.71621	0.895	2132.5	1908	51.5
16	2	2	90	0.368166	1.77641	1.73142	0.895	2143	1919	51
16	2	2	105	0.414592	1.73201	1.68866	0.885	2201.5	1950	52.5
16	2	2	120	0.429971	1.67816	1.63641	0.88	2190	1929.5	53
16	3	1	15	0.261075	2.03469	1.98168	0.925	2131	1970	49.5
16	3	1	30	0.285623	1.99672	1.94497	0.92	2150.5	1975	51
16	3	1	45	0.260252	2.03109	1.97817	0.92	2126.5	1966	51
16	3	1	60	0.247164	2.13423	2.07838	0.93	2181.5	2028.5	54
16	3	1	75	0.306002	1.95165	1.90131	0.91	2156	1968.5	51.5
16	3	1	90	0.373287	1.75953	1.71505	0.895	2140	1913	50
16	3	1	105	0.371007	1.88769	1.83969	0.9	2236.5	2010.5	53.5
16	3	1	120	0.380434	1.8484	1.80156	0.895	2224.5	1993	54
16	4	3	15	0.181222	2.30866	2.24745	0.9475	2186.25	2072	52.5
16	4	3	30	0.243227	2.07774	2.02339	0.93	2129	1978.5	51
16	4	3	45	0.198697	2.25547	2.19587	0.94	2179.5	2055	53.5
16	4	3	60	0.208008	2.2412	2.18208	0.94	2187	2057	54
16	4	3	75	0.151887	2.38199	2.31851	0.955	2185	2088	55.5
16	4	3	90	0.222434	2.21133	2.15315	0.94	2192.5	2054	53.5
16	4	3	105	0.217046	2.28531	2.22506	0.935	2240	2104.5	56.5
16	4	3	120	0.276557	2.1384	2.08271	0.925	2244	2073.5	55
17	1	2	15	0.216315	2.26182	2.20221	0.94	2220	2085	55.5
17	1	2	30	0.173388	2.45638	2.39108	0.955	2287	2177	60.5
17	1	2	45	0.220307	2.30677	2.24597	0.94	2263.5	2126	56.5
17	1	2	60	0.299972	2.1629	2.10676	0.94	2310.5	2126	56.5
17	1	2	75	0.216413	2.42066	2.35673	0.94	2345.5	2210	60
17	1	2	90	0.204575	2.43632	2.37185	0.945	2334	2205.5	60
17	1	2	105	0.253559	2.38411	2.32152	0.935	2391.5	2234	60
17	1	2	120	0.192269	2.55205	2.48431	0.95	2400.5	2279	62
17	2	4	15	0.243378	2.22503	2.16667	0.935	2245.5	2094.5	55
17	2	4	30	0.25521	2.21066	2.1528	0.93	2258	2100	57
17	2	4	45	0.252373	2.27812	2.2184	0.93	2305.5	2149	60.5
17	2	4	60	0.311768	2.15623	2.10038	0.915	2329	2137.5	59.5
17	2	4	75	0.23005	2.3795	2.31681	0.94	2340.5	2197	60
17	2	4	90	0.218787	2.452	2.38723	0.94	2375	2238	61
17	2	4	105	0.296778	2.3067	2.24661	0.925	2417.5	2234.5	61
17	2	4	120	0.260829	2.44668	2.38244	0.935	2455.5	2293.5	62.5
17	3	3	15	0.308962	2.03726	1.98462	0.915	2229.5	2040	54.5
17	3	3	30	0.309585	2.08384	2.02994	0.915	2267.5	2077.5	57
17	3	3	45	0.285447	2.21394	2.15627	0.925	2321.5	2145.5	61
17	3	3	60	0.321168	2.12272	2.06786	0.915	2321.5	2124.5	60.5
17	3	3	75	0.357704	2.03702	1.98483	0.905	2327.5	2109	59
17	3	3	90	0.301412	2.21437	2.15684	0.92	2354	2168.5	62.5
17	3	3	105	0.315164	2.14883	2.0932	0.915	2330	2136.5	60.5
17	3	3	120	0.329424	2.15424	2.0986	0.915	2363	2161	62
17	4	1	15	0.240028	2.3125	2.25173	0.935	2307.75	2158.5	58.5
17	4	1	30	0.288699	2.23733	2.17905	0.925	2346.5	2168.5	61
17	4	1	45	0.310064	2.16122	2.10521	0.92	2329.5	2139	60.5
17	4	1	60	0.32409	2.21667	2.15928	0.915	2401.5	2202.5	66
17	4	1	75	0.350552	2.12881	2.07406	0.91	2385.5	2171	63.5
17	4	1	90	0.349185	2.24132	2.18349	0.91	2471.5	2257.5	66.5
17	4	1	105	0.358236	2.10285	2.04887	0.905	2380.5	2161.5	65
17	4	1	120	0.40068	2.01157	1.96047	0.9	2394	2150	64
18	1	4	15	0.137922	2.85246	2.77604	0.96	2528	2438	65
18	1	4	30	0.0602055	3.11876	3.03437	0.985	2581.5	2537	70
18	1	4	45	0.191024	2.81827	2.74327	0.955	2608	2486.5	69
18	1	4	60	0.189329	2.82133	2.74623	0.955	2607	2486.5	69
18	1	4	75	0.191982	2.793	2.7187	0.95	2590	2468	68.5
18	1	4	90	0.148684	2.8871	2.80983	0.965	2577	2480.5	69
18	1	4	105	0.215883	2.71358	2.64166	0.95	2575.5	2439.5	68
18	1	4	120	0.220986	2.70055	2.62903	0.945	2575.5	2436.5	69.5
18	2	1	15	0.263647	2.38307	2.32059	0.93	2411	2247.5	63
18	2	1	30	0.283613	2.42652	2.36305	0.93	2485.5	2310	67.5
18	2	1	45	0.306076	2.295	2.23531	0.925	2427	2238.5	67.5
18	2	1	60	0.293625	2.26214	2.20324	0.92	2376	2195	64.5
18	2	1	75	0.347086	2.15097	2.09558	0.91	2396	2183.5	67
18	2	1	90	0.347086	2.15097	2.09558	0.91	2396	2183.5	67
18	2	1	105	0.374946	2.12356	2.06917	0.91	2430.5	2201.5	67.5
18	2	1	120	0.399527	2.07853	2.0256	0.9	2444.5	2201	70.5
18	3	2	15	0.231967	2.32897	2.26767	0.935	2304.5	2160	60
18	3	2	30	0.181647	2.48726	2.42119	0.95	2328	2213	64
18	3	2	45	0.200767	2.53161	2.46451	0.945	2401.5	2275	68
18	3	2	60	0.158714	2.53949	2.47179	0.955	2323	2221.5	69.5
18	3	2	75	0.186095	2.43471	2.37011	0.95	2295.5	2178	65.5
18	3	2	90	0.265809	2.45995	2.3954	0.935	2476	2311	66.5
18	3	2	105	0.227532	2.37896	2.31626	0.935	2335	2193	70
18	3	2	120	0.30213	2.24042	2.18219	0.92	2376	2190	67.5
18	4	3	15	0.264442	2.12339	2.06799	0.925	2207.75	2044.5	66
18	4	3	30	0.333402	2.02239	1.97038	0.91	2267	2063	68
18	4	3	45	0.289976	2.14406	2.08834	0.92	2275.5	2097	69.5
18	4	3	60	0.328297	2.21543	2.15812	0.915	2409	2207.5	72
18	4	3	75	0.253585	2.37834	2.3159	0.93	2387	2229.5	78.5
18	4	3	90	0.351116	2.00821	1.95675	0.905	2291.5	2077	70.5
18	4	3	105	0.390008	1.95769	1.90796	0.9	2330	2092.5	67.5
18	4	3	120	0.387489	1.95715	1.90742	0.895	2324.5	2088.5	69
19	1	3	15	0.474111	2.84135	2.76833	0.91	3196.5	2906.5	77.5
19	1	3	30	0.583025	2.73244	2.66339	0.89	3330	2975.5	85
19	1	3	45	0.666798	2.60851	2.54361	0.885	3401	2997	84
19	1	3	60	0.198978	3.45334	3.36112	0.885	3125	2997	84
19	1	3	75	0.537713	2.71822	2.64914	0.9	3227.5	2900	90.5
19	1	3	90	0.534198	2.57127	2.50617	0.895	3104.5	2779.5	89
19	1	3	105	0.593383	2.31428	2.25671	0.88	3021	2661.5	87
19	1	3	120	0.586801	2.28418	2.22738	0.88	2984	2628.5	82.5
19	2	2	15	0.402635	2.85148	2.77753	0.92	3060.5	2813	82
19	2	2	30	0.518481	2.69761	2.62892	0.9	3172.5	2856.5	84
19	2	2	45	0.532858	2.67801	2.60998	0.895	3186	2861.5	87
19	2	2	60	0.4932	2.71274	2.6434	0.905	3133.5	2832.5	87.5
19	2	2	75	0.477945	2.74029	2.67006	0.905	3124.5	2832.5	89
19	2	2	90	0.504502	2.6319	2.56486	0.9	3092.5	2785	89
19	2	2	105	0.560726	2.4693	2.40721	0.885	3077.5	2737	90.5
19	2	2	120	0.455196	2.57337	2.50748	0.905	2947	2669	85
19	3	1	15	0.272417	3.02367	2.94383	0.945	2934	2763.5	79
19	3	1	30	0.486572	2.51289	2.44894	0.9	2962.5	2666	77
19	3	1	45	0.519897	2.39483	2.33439	0.89	2936.5	2620.5	81
19	3	1	60	0.533664	2.32607	2.26764	0.885	2910	2586	80
19	3	1	75	0.568137	2.14233	2.08922	0.88	2834.5	2490.5	81.5
19	3	1	90	0.564839	2.30858	2.25091	0.885	2959	2616.5	83
19	3	1	105	0.631404	2.27042	2.2144	0.88	3063	2681	84.5
19	3	1	120	0.6659	1.90217	1.8565	0.855	2842	2440.5	79
19	4	4	15	0.48388	3.08832	3.00866	0.915	3411	3114.5	77
19	4	4	30	0.648625	2.72084	2.65271	0.885	3453	3059.5	79
19	4	4	45	0.59535	2.79224	2.72168	0.895	3402	3040	78.5
19	4	4	60	0.560874	2.97663	2.90072	0.9	3478	3136	80
19	4	4	75	0.569876	3.02843	2.9512	0.905	3537	3189.5	83
19	4	4	90	0.538042	3.00704	2.9301	0.905	3456	3127.5	84
19	4	4	105	0.533487	3.0827	3.00365	0.91	3506.5	3180.5	84.5
19	4	4	120	0.5875	2.85348	2.78118	0.9	3434.5	3077	83
20	1	1	15	0.380634	2.7042	2.63406	0.92	2900	2666	72
20	1	1	30	0.436662	2.5833	2.51697	0.905	2917.5	2650.5	73
20	1	1	45	0.355891	2.78387	2.71133	0.925	2913	2693.5	76
20	1	1	60	0.202494	3.06089	2.97939	0.925	2822.5	2693.5	76
20	1	1	75	0.484438	2.25023	2.1934	0.89	2751	2456.5	73
20	1	1	90	0.412078	2.62897	2.56117	0.91	2904	2651.5	74.5
20	1	1	105	0.529643	2.28754	2.23012	0.885	2871.5	2550	73.5
20	1	1	120	0.573198	2.13828	2.08532	0.88	2841.5	2494.5	75
20	2	3	15	0.309334	3.03587	2.95604	0.935	3018	2825.5	71
20	2	3	30	0.352955	3.05251	2.97263	0.93	3119	2900.5	72.5
20	2	3	45	0.306983	3.17942	3.09566	0.94	3126.5	2935	78
20	2	3	60	0.339512	3.05198	2.97199	0.93	3091.5	2881	75.5
20	2	3	75	0.298112	3.27941	3.19283	0.94	3187.5	3001	77
20	2	3	90	0.311133	3.19037	3.10635	0.94	3143.5	2949.5	76
20	2	3	105	0.335633	3.16267	3.07962	0.935	3171	2962.5	78.5
20	2	3	120	0.436686	2.93756	2.86158	0.915	3197	2929	74.5
20	3	4	15	0.187817	3.50403	3.41032	0.96	3142.5	3021	77.5
20	3	4	30	0.288885	3.27571	3.18916	0.945	3166	2985	77
20	3	4	45	0.285697	3.41823	3.32776	0.945	3272	3092.5	80.5
20	3	4	60	0.30555	3.30605	3.21882	0.94	3223.5	3032.5	79.5
20	3	4	75	0.285413	3.47917	3.38704	0.945	3319.5	3140	81.5
20	3	4	90	0.351932	3.27126	3.18541	0.93	3289.5	3071	80.5
20	3	4	105	0.330976	3.4395	3.34887	0.94	3380	3173.5	85
20	3	4	120	0.441452	3.17639	3.09394	0.92	3395	3123.5	82
20	4	2	15	0.257132	3.50671	3.41357	0.95	3284.25	3121.5	79
20	4	2	30	0.376519	3.31464	3.22783	0.9325	3373.25	3140	81
20	4	2	45	0.380986	3.25791	3.17269	0.9275	3337.5	3101.75	81.25
20	4	2	60	0.366685	3.35085	3.26296	0.93	3382	3154.5	81.25
20	4	2	75	0.361124	3.46203	3.37106	0.935	3458.5	3234	85.25
20	4	2	90	0.381717	3.1914	3.10799	0.93	3286.5	3050.5	81
20	4	2	105	0.419381	3.31357	3.22718	0.9275	3458.75	3200	85
20	4	2	120	0.430927	3.36046	3.2729	0.925	3519	3253.25	87.25
